# Supplementary material for: Poly[dinitrato[μ3-2,4,6-tris­(4-pyrid­yl)-1,3,5-triazine]cobalt(II)]
Source: Acta Crystallogr Sect E Struct Rep Online. 2011 May 14;67(Pt 6):m751. doi: 10.1107/S1600536811017661 (PMC3120381; doi:10.1107/S1600536811017661)
Supplement: Supplementary file 1 [file e-67-0m751-sup1.cif]

##############################################################################
#                                                                            #
# This CIF contains the data in a paper accepted for publication in          #
# Acta Crystallographica Section E. It conforms to the requirements of       #
# Notes for Authors for Acta Crystallographica Section E, and has been       #
# peer reviewed under the auspices of the IUCr Commission on Journals.       #
#                                                                            #
# Full details of the Crystallographic Information File format               #
# are given in the paper "The Crystallographic Information File (CIF):       #
# a New Standard Archive File for Crystallography" by S. R. Hall, F. H.      #
# Allen and I. D. Brown [Acta Cryst. (1991), A47, 655-685].                  #
#                                                                            #
# The current version of the core CIF dictionary is obtainable from          #
# ftp://ftp.iucr.org/pub/cif_core.dic.                                       #
#                                                                            #
# Software is freely available for graphical display of the structure(s)     #
# in this CIF. For information consult the CIF software page                 #
# http://www.iucr.org/resources/cif/software.                                #
#                                                                            #
# This file may be used for bona fide research purposes within the           #
# scientific community so long as proper attribution is given to the journal # 
# article from which it was obtained.                                        #
#                                                                            #
##############################################################################
data_I
_audit_creation_method     SHELXL-97
_chemical_name_systematic
;
Poly[dinitrato[\m~3~-2,4,6-tris(4-pyridyl)-1,3,5-triazine]cobalt(II)]
;
_chemical_name_common     ?
_chemical_formula_moiety     'C18 H12 Co N8 O6'
_chemical_formula_sum     'C18 H12 Co N8 O6'
_chemical_formula_iupac     '[Co (N O3)2 (C18 H12 N6)]'
_chemical_formula_weight     495.29
_chemical_melting_point     ?
_symmetry_cell_setting     orthorhombic
_symmetry_space_group_name_H-M     'P b c n'
_symmetry_space_group_name_Hall     '-P 2n 2ab'
loop_
    _symmetry_equiv_pos_as_xyz
    'x, y, z'
    '-x+1/2, -y+1/2, z+1/2'
    '-x, y, -z+1/2'
    'x+1/2, -y+1/2, -z'
    '-x, -y, -z'
    'x-1/2, y-1/2, -z-1/2'
    'x, -y, z-1/2'
    '-x-1/2, y-1/2, z'
_cell_length_a     26.193(3)
_cell_length_b     9.8005(11)
_cell_length_c     16.2950(18)
_cell_angle_alpha     90.00
_cell_angle_beta     90.00
_cell_angle_gamma     90.00
_cell_volume     4183.0(8)
_cell_formula_units_Z     8
_cell_measurement_reflns_used     4158
_cell_measurement_theta_min     2.50
_cell_measurement_theta_max     24.60
_cell_measurement_temperature     298(2)
_exptl_crystal_description     block
_exptl_crystal_colour     pink
_exptl_crystal_size_max     0.20
_exptl_crystal_size_mid     0.20
_exptl_crystal_size_min     0.10
_exptl_crystal_density_diffrn     1.573
_exptl_crystal_density_meas     ?
_exptl_crystal_density_method     'not measured'
_exptl_crystal_F_000     2008
_exptl_absorpt_coefficient_mu     0.875
_exptl_absorpt_correction_type     multi-scan
_exptl_absorpt_process_details     '(SADABS; Sheldrick, 2007)'
_exptl_absorpt_correction_T_min     0.8444
_exptl_absorpt_correction_T_max     0.9176
_exptl_special_details
;
;
_diffrn_ambient_temperature     298(2)
_diffrn_radiation_type     MoK\a
_diffrn_radiation_wavelength     0.71073
_diffrn_radiation_source     'fine-focus sealed tube'
_diffrn_radiation_monochromator     graphite
_diffrn_measurement_device_type     'Bruker SMART CCD area-detector'
_diffrn_measurement_method     '\f and \w'
_diffrn_detector_area_resol_mean     ?
_diffrn_reflns_number     20432
_diffrn_reflns_av_R_equivalents     0.0491
_diffrn_reflns_av_sigmaI/netI     0.0345
_diffrn_reflns_theta_min     2.22
_diffrn_reflns_theta_max     25.05
_diffrn_reflns_theta_full     25.05
_diffrn_measured_fraction_theta_max     1.000
_diffrn_measured_fraction_theta_full     1.000
_diffrn_reflns_limit_h_min     -31
_diffrn_reflns_limit_h_max     26
_diffrn_reflns_limit_k_min     -11
_diffrn_reflns_limit_k_max     10
_diffrn_reflns_limit_l_min     -19
_diffrn_reflns_limit_l_max     19
_diffrn_standards_number     ?
_diffrn_standards_interval_count     ?
_diffrn_standards_interval_time     ?
_diffrn_standards_decay_%     ?
_refine_special_details
;
Refinement of <i>F</i>^2^ against ALL reflections. The weighted <i>R</i>-factor
<i>wR</i> and goodness of fit <i>S</i> are based on <i>F</i>^2^, conventional
<i>R</i>-factors <i>R</i> are based on <i>F</i>, with <i>F</i> set to zero for
negative <i>F</i>^2^. The threshold expression of <i>F</i>^2^ >
\s(<i>F</i>^2^) is used only for calculating <i>R</i>-factors(gt) <i>etc</i>.
and is not relevant to the choice of reflections for refinement.
<i>R</i>-factors based on <i>F</i>^2^ are statistically about twice as large
as those based on <i>F</i>, and <i>R</i>- factors based on ALL data will be
even larger.
;
_reflns_number_total     3710
_reflns_number_gt     2756
_reflns_threshold_expression     I>2sigma(I)
_refine_ls_structure_factor_coef     Fsqd
_refine_ls_matrix_type     full
_refine_ls_R_factor_all     0.0598
_refine_ls_R_factor_gt     0.0401
_refine_ls_wR_factor_gt     0.0959
_refine_ls_wR_factor_ref     0.1076
_refine_ls_goodness_of_fit_ref     1.034
_refine_ls_restrained_S_all     1.034
_refine_ls_number_reflns     3710
_refine_ls_number_parameters     298
_refine_ls_number_restraints     0
_refine_ls_hydrogen_treatment     constr
_refine_ls_weighting_scheme     calc
_refine_ls_weighting_details
         'calc w=1/[\s^2^(Fo^2^)+(0.0467P)^2^+3.8374P] where P=(Fo^2^+2Fc^2^)/3'
_atom_sites_solution_hydrogens     geom
_atom_sites_solution_primary     direct
_atom_sites_solution_secondary     difmap
_refine_ls_shift/su_max     0.001
_refine_ls_shift/su_mean     0.000
_refine_diff_density_max     0.451
_refine_diff_density_min     -0.325
_refine_ls_extinction_method     none
_refine_ls_extinction_coef     ?
loop_
    _atom_type_symbol
    _atom_type_description
    _atom_type_scat_dispersion_real
    _atom_type_scat_dispersion_imag
    _atom_type_scat_source
    'C' 'C' 0.0033 0.0016
                         'International Tables Vol C Tables 4.2.6.8 and 6.1.1.4'
    'H' 'H' 0.0000 0.0000
                         'International Tables Vol C Tables 4.2.6.8 and 6.1.1.4'
    'N' 'N' 0.0061 0.0033
                         'International Tables Vol C Tables 4.2.6.8 and 6.1.1.4'
    'O' 'O' 0.0106 0.0060
                         'International Tables Vol C Tables 4.2.6.8 and 6.1.1.4'
    'Co' 'Co' 0.3494 0.9721
                         'International Tables Vol C Tables 4.2.6.8 and 6.1.1.4'
_computing_data_collection     'SMART (Bruker, 2000)'
_computing_cell_refinement     'SAINT (Bruker, 2000)'
_computing_data_reduction     'SAINT (Bruker, 2000)'
_computing_structure_solution     'SHELXS97 (Sheldrick, 2008)'
_computing_structure_refinement     'SHELXL97 (Sheldrick, 2008)'
_computing_molecular_graphics     'SHELXTL (Sheldrick, 2008)'
_computing_publication_material     'SHELXTL (Sheldrick, 2008)'
loop_
    _atom_site_type_symbol
    _atom_site_label
    _atom_site_fract_x
    _atom_site_fract_y
    _atom_site_fract_z
    _atom_site_U_iso_or_equiv
    _atom_site_adp_type
    _atom_site_calc_flag
    _atom_site_refinement_flags
    _atom_site_occupancy
    _atom_site_symmetry_multiplicity
    _atom_site_disorder_assembly
    _atom_site_disorder_group
    Co Co1 0.380905(14) -0.17895(4) 0.06119(2) 0.03151(15) Uani d . 1 1 . .
    C C1 0.41284(12) 0.0886(4) 0.1400(2) 0.0534(10) Uani d . 1 1 . .
    H H1 0.4429 0.0692 0.1121 0.064 Uiso calc R 1 1 . .
    C C2 0.41134(12) 0.2035(4) 0.1879(2) 0.0543(10) Uani d . 1 1 . .
    H H2 0.4402 0.2581 0.1932 0.065 Uiso calc R 1 1 . .
    C C3 0.36691(11) 0.2379(3) 0.22819(18) 0.0329(7) Uani d . 1 1 . .
    C C4 0.32551(12) 0.1533(4) 0.2173(2) 0.0453(9) Uani d . 1 1 . .
    H H4 0.2944 0.1735 0.2421 0.054 Uiso calc R 1 1 . .
    C C5 0.33059(12) 0.0391(4) 0.1696(2) 0.0493(9) Uani d . 1 1 . .
    H H5 0.3023 -0.0172 0.1634 0.059 Uiso calc R 1 1 . .
    C C6 0.36517(10) 0.3595(3) 0.28256(18) 0.0306(7) Uani d . 1 1 . .
    C C7 0.40612(10) 0.5367(3) 0.34072(18) 0.0315(7) Uani d . 1 1 . .
    C C8 0.45454(11) 0.6099(3) 0.35741(19) 0.0358(7) Uani d . 1 1 . .
    C C9 0.49982(12) 0.5414(4) 0.3548(3) 0.0610(11) Uani d . 1 1 . .
    H H9 0.5005 0.4493 0.3409 0.073 Uiso calc R 1 1 . .
    C C10 0.54451(12) 0.6091(4) 0.3727(3) 0.0626(12) Uani d . 1 1 . .
    H H10 0.5748 0.5598 0.3712 0.075 Uiso calc R 1 1 . .
    C C11 0.50274(14) 0.8051(4) 0.3941(3) 0.0669(12) Uani d . 1 1 . .
    H H11 0.5031 0.8974 0.4072 0.080 Uiso calc R 1 1 . .
    C C12 0.45627(12) 0.7447(4) 0.3782(3) 0.0645(12) Uani d . 1 1 . .
    H H12 0.4263 0.7954 0.3816 0.077 Uiso calc R 1 1 . .
    C C13 0.32363(10) 0.4965(3) 0.36998(18) 0.0316(7) Uani d . 1 1 . .
    C C14 0.27651(11) 0.5375(3) 0.41360(19) 0.0327(7) Uani d . 1 1 . .
    C C15 0.27784(12) 0.6350(4) 0.4739(2) 0.0511(10) Uani d . 1 1 . .
    H H15 0.3086 0.6758 0.4881 0.061 Uiso calc R 1 1 . .
    C C16 0.23372(12) 0.6722(4) 0.5132(2) 0.0536(10) Uani d . 1 1 . .
    H H16 0.2356 0.7391 0.5535 0.064 Uiso calc R 1 1 . .
    C C17 0.18746(12) 0.5219(4) 0.4389(2) 0.0499(9) Uani d . 1 1 . .
    H H17 0.1563 0.4813 0.4265 0.060 Uiso calc R 1 1 . .
    C C18 0.22980(11) 0.4795(4) 0.3962(2) 0.0480(9) Uani d . 1 1 . .
    H H18 0.2270 0.4125 0.3561 0.058 Uiso calc R 1 1 . .
    N N1 0.43623(10) -0.1599(3) -0.07207(18) 0.0479(8) Uani d . 1 1 . .
    N N2 0.32636(13) -0.3756(5) 0.1387(3) 0.0779(12) Uani d . 1 1 . .
    N N3 0.37372(9) 0.0033(3) 0.13120(16) 0.0383(6) Uani d . 1 1 . .
    N N4 0.54694(9) 0.7393(3) 0.39189(17) 0.0392(6) Uani d . 1 1 . .
    N N5 0.18823(9) 0.6176(3) 0.49676(16) 0.0360(6) Uani d . 1 1 . .
    N N6 0.36465(9) 0.5756(3) 0.38169(16) 0.0375(6) Uani d . 1 1 . .
    N N7 0.40796(9) 0.4331(3) 0.28751(15) 0.0329(6) Uani d . 1 1 . .
    N N8 0.32213(9) 0.3851(3) 0.32351(15) 0.0322(6) Uani d . 1 1 . .
    O O1 0.42965(8) -0.0587(2) -0.02471(14) 0.0457(6) Uani d . 1 1 . .
    O O2 0.41055(9) -0.2649(3) -0.05510(15) 0.0544(6) Uani d . 1 1 . .
    O O3 0.46583(11) -0.1558(3) -0.12993(18) 0.0806(10) Uani d . 1 1 . .
    O O4 0.33747(13) -0.2722(4) 0.1748(3) 0.0995(12) Uani d . 1 1 . .
    O O5 0.34510(11) -0.3810(4) 0.0677(3) 0.0866(10) Uani d . 1 1 . .
    O O6 0.29912(12) -0.4647(4) 0.1665(2) 0.1130(14) Uani d . 1 1 . .
loop_
    _atom_site_aniso_label
    _atom_site_aniso_U_11
    _atom_site_aniso_U_22
    _atom_site_aniso_U_33
    _atom_site_aniso_U_12
    _atom_site_aniso_U_13
    _atom_site_aniso_U_23
    Co1 0.0236(2) 0.0317(2) 0.0393(3) 0.00198(17) -0.00248(17) -0.00143(19)
    C1 0.0303(18) 0.055(2) 0.075(3) -0.0103(16) 0.0153(17) -0.027(2)
    C2 0.0327(18) 0.053(2) 0.077(3) -0.0157(16) 0.0185(17) -0.032(2)
    C3 0.0247(15) 0.0353(17) 0.0385(17) -0.0025(13) 0.0011(13) -0.0060(14)
    C4 0.0280(17) 0.049(2) 0.059(2) -0.0034(15) 0.0099(15) -0.0156(17)
    C5 0.0275(17) 0.051(2) 0.070(2) -0.0092(15) 0.0074(16) -0.0219(19)
    C6 0.0236(15) 0.0348(17) 0.0335(16) 0.0012(13) -0.0003(12) -0.0003(13)
    C7 0.0242(15) 0.0329(17) 0.0375(17) -0.0003(13) 0.0002(13) -0.0039(14)
    C8 0.0261(16) 0.0394(19) 0.0418(18) -0.0040(13) 0.0052(13) -0.0082(15)
    C9 0.0279(18) 0.047(2) 0.108(3) 0.0008(16) -0.003(2) -0.032(2)
    C10 0.0259(18) 0.054(2) 0.108(3) 0.0025(16) -0.0035(19) -0.037(2)
    C11 0.037(2) 0.035(2) 0.128(4) -0.0017(16) -0.020(2) -0.013(2)
    C12 0.0267(18) 0.045(2) 0.122(4) 0.0059(16) -0.014(2) -0.020(2)
    C13 0.0213(14) 0.0378(18) 0.0357(16) 0.0022(13) 0.0011(12) -0.0008(14)
    C14 0.0262(16) 0.0313(17) 0.0405(17) 0.0001(13) 0.0032(13) 0.0001(14)
    C15 0.0251(17) 0.054(2) 0.074(3) -0.0056(15) 0.0085(17) -0.024(2)
    C16 0.0354(19) 0.055(2) 0.070(3) -0.0054(17) 0.0116(17) -0.028(2)
    C17 0.0266(17) 0.058(2) 0.065(2) -0.0078(16) 0.0038(16) -0.020(2)
    C18 0.0298(17) 0.056(2) 0.058(2) -0.0054(16) 0.0062(15) -0.0229(19)
    N1 0.0316(15) 0.067(2) 0.0448(17) -0.0062(14) 0.0026(13) -0.0058(16)
    N2 0.038(2) 0.074(3) 0.121(4) 0.004(2) -0.014(2) 0.045(3)
    N3 0.0272(13) 0.0413(16) 0.0464(16) -0.0018(11) 0.0000(12) -0.0108(13)
    N4 0.0268(14) 0.0416(17) 0.0493(16) -0.0040(12) -0.0020(12) -0.0044(13)
    N5 0.0254(13) 0.0362(15) 0.0464(16) -0.0004(11) 0.0068(11) -0.0010(13)
    N6 0.0239(13) 0.0404(16) 0.0482(16) -0.0015(11) 0.0043(12) -0.0095(13)
    N7 0.0247(13) 0.0352(15) 0.0390(14) -0.0035(11) 0.0019(11) -0.0045(12)
    N8 0.0251(13) 0.0356(15) 0.0358(14) -0.0025(11) 0.0037(11) -0.0046(12)
    O1 0.0426(13) 0.0465(15) 0.0481(14) 0.0017(11) 0.0020(11) -0.0023(12)
    O2 0.0508(15) 0.0579(16) 0.0546(15) -0.0161(13) 0.0068(12) -0.0125(13)
    O3 0.0626(18) 0.113(3) 0.0658(18) -0.0285(17) 0.0321(15) -0.0233(18)
    O4 0.076(2) 0.065(2) 0.157(4) 0.0020(19) -0.011(2) 0.005(2)
    O5 0.0478(18) 0.097(3) 0.115(3) -0.0097(17) -0.0112(18) 0.039(2)
    O6 0.072(2) 0.114(3) 0.153(3) -0.039(2) -0.014(2) 0.087(3)
_geom_special_details
;
All e.s.d.'s (except the e.s.d. in the dihedral angle between two l.s. planes)
are estimated using the full covariance matrix. The cell e.s.d.'s are taken
into account individually in the estimation of e.s.d.'s in distances, angles
and torsion angles; correlations between e.s.d.'s in cell parameters are only
used when they are defined by crystal symmetry. An approximate (isotropic)
treatment of cell e.s.d.'s is used for estimating e.s.d.'s involving l.s.
planes.
;
loop_
    _geom_bond_atom_site_label_1
    _geom_bond_atom_site_label_2
    _geom_bond_site_symmetry_2
    _geom_bond_distance
    _geom_bond_publ_flag
    Co1 O1 . 2.231(2) y
    Co1 O2 . 2.214(2) y
    Co1 O4 . 2.357(4) y
    Co1 O5 . 2.194(3) y
    Co1 N3 . 2.128(3) y
    Co1 N4 3_645 2.191(2) y
    Co1 N5 2_554 2.178(2) y
    C1 N3 . 1.330(4) ?
    C1 C2 . 1.370(5) ?
    C1 H1 . 0.9300 ?
    C2 C3 . 1.378(4) ?
    C2 H2 . 0.9300 ?
    C3 C4 . 1.377(4) ?
    C3 C6 . 1.485(4) ?
    C4 C5 . 1.370(5) ?
    C4 H4 . 0.9300 ?
    C5 N3 . 1.338(4) ?
    C5 H5 . 0.9300 ?
    C6 N8 . 1.334(4) ?
    C6 N7 . 1.335(4) ?
    C7 N6 . 1.331(4) ?
    C7 N7 . 1.336(4) ?
    C7 C8 . 1.482(4) ?
    C8 C9 . 1.364(4) ?
    C8 C12 . 1.365(5) ?
    C9 C10 . 1.377(5) ?
    C9 H9 . 0.9300 ?
    C10 N4 . 1.315(4) ?
    C10 H10 . 0.9300 ?
    C11 N4 . 1.326(4) ?
    C11 C12 . 1.378(5) ?
    C11 H11 . 0.9300 ?
    C12 H12 . 0.9300 ?
    C13 N8 . 1.329(4) ?
    C13 N6 . 1.339(4) ?
    C13 C14 . 1.480(4) ?
    C14 C15 . 1.371(4) ?
    C14 C18 . 1.378(4) ?
    C15 C16 . 1.371(4) ?
    C15 H15 . 0.9300 ?
    C16 N5 . 1.333(4) ?
    C16 H16 . 0.9300 ?
    C17 N5 . 1.330(4) ?
    C17 C18 . 1.373(4) ?
    C17 H17 . 0.9300 ?
    C18 H18 . 0.9300 ?
    N1 O3 . 1.221(4) ?
    N1 O2 . 1.260(4) ?
    N1 O1 . 1.268(4) ?
    N2 O4 . 1.207(5) ?
    N2 O6 . 1.215(5) ?
    N2 O5 . 1.258(5) ?
    N4 Co1 3_665 2.191(2) ?
    N5 Co1 2 2.178(2) ?
loop_
    _geom_angle_atom_site_label_1
    _geom_angle_atom_site_label_2
    _geom_angle_atom_site_label_3
    _geom_angle_site_symmetry_1
    _geom_angle_site_symmetry_3
    _geom_angle
    _geom_angle_publ_flag
    N3 Co1 N5 . 2_554 87.31(10) ?
    N3 Co1 N4 . 3_645 101.33(10) ?
    N5 Co1 N4 2_554 3_645 170.62(10) ?
    N3 Co1 O5 . . 133.94(13) ?
    N5 Co1 O5 2_554 . 85.25(10) ?
    N4 Co1 O5 3_645 . 91.23(10) ?
    N3 Co1 O2 . . 144.01(10) ?
    N5 Co1 O2 2_554 . 89.09(10) ?
    N4 Co1 O2 3_645 . 81.77(10) ?
    O5 Co1 O2 . . 81.26(13) ?
    N3 Co1 O1 . . 86.76(9) ?
    N5 Co1 O1 2_554 . 91.58(9) ?
    N4 Co1 O1 3_645 . 85.33(9) ?
    O5 Co1 O1 . . 138.75(13) ?
    O2 Co1 O1 . . 57.55(9) ?
    N3 Co1 O4 . . 82.06(12) ?
    N5 Co1 O4 2_554 . 94.84(11) ?
    N4 Co1 O4 3_645 . 90.02(11) ?
    O5 Co1 O4 . . 53.52(14) ?
    O2 Co1 O4 . . 133.93(12) ?
    O1 Co1 O4 . . 166.82(12) ?
    N3 C1 C2 . . 123.8(3) ?
    N3 C1 H1 . . 118.1 ?
    C2 C1 H1 . . 118.1 ?
    C1 C2 C3 . . 119.8(3) ?
    C1 C2 H2 . . 120.1 ?
    C3 C2 H2 . . 120.1 ?
    C4 C3 C2 . . 117.1(3) ?
    C4 C3 C6 . . 122.4(3) ?
    C2 C3 C6 . . 120.4(3) ?
    C5 C4 C3 . . 119.3(3) ?
    C5 C4 H4 . . 120.4 ?
    C3 C4 H4 . . 120.4 ?
    N3 C5 C4 . . 124.1(3) ?
    N3 C5 H5 . . 117.9 ?
    C4 C5 H5 . . 117.9 ?
    N8 C6 N7 . . 125.3(3) ?
    N8 C6 C3 . . 118.4(3) ?
    N7 C6 C3 . . 116.3(2) ?
    N6 C7 N7 . . 124.9(3) ?
    N6 C7 C8 . . 117.9(3) ?
    N7 C7 C8 . . 117.1(2) ?
    C9 C8 C12 . . 117.1(3) ?
    C9 C8 C7 . . 120.0(3) ?
    C12 C8 C7 . . 122.8(3) ?
    C8 C9 C10 . . 119.7(3) ?
    C8 C9 H9 . . 120.2 ?
    C10 C9 H9 . . 120.2 ?
    N4 C10 C9 . . 124.0(3) ?
    N4 C10 H10 . . 118.0 ?
    C9 C10 H10 . . 118.0 ?
    N4 C11 C12 . . 123.9(3) ?
    N4 C11 H11 . . 118.1 ?
    C12 C11 H11 . . 118.1 ?
    C8 C12 C11 . . 119.4(3) ?
    C8 C12 H12 . . 120.3 ?
    C11 C12 H12 . . 120.3 ?
    N8 C13 N6 . . 125.5(3) ?
    N8 C13 C14 . . 118.2(2) ?
    N6 C13 C14 . . 116.3(3) ?
    C15 C14 C18 . . 117.2(3) ?
    C15 C14 C13 . . 120.8(3) ?
    C18 C14 C13 . . 122.0(3) ?
    C14 C15 C16 . . 119.9(3) ?
    C14 C15 H15 . . 120.0 ?
    C16 C15 H15 . . 120.0 ?
    N5 C16 C15 . . 123.6(3) ?
    N5 C16 H16 . . 118.2 ?
    C15 C16 H16 . . 118.2 ?
    N5 C17 C18 . . 124.0(3) ?
    N5 C17 H17 . . 118.0 ?
    C18 C17 H17 . . 118.0 ?
    C17 C18 C14 . . 119.2(3) ?
    C17 C18 H18 . . 120.4 ?
    C14 C18 H18 . . 120.4 ?
    O3 N1 O2 . . 122.3(3) ?
    O3 N1 O1 . . 122.0(3) ?
    O2 N1 O1 . . 115.6(3) ?
    O4 N2 O6 . . 124.3(6) ?
    O4 N2 O5 . . 112.9(4) ?
    O6 N2 O5 . . 122.8(5) ?
    C1 N3 C5 . . 115.8(3) ?
    C1 N3 Co1 . . 121.2(2) ?
    C5 N3 Co1 . . 123.0(2) ?
    C10 N4 C11 . . 115.9(3) ?
    C10 N4 Co1 . 3_665 118.7(2) ?
    C11 N4 Co1 . 3_665 124.5(2) ?
    C17 N5 C16 . . 116.0(3) ?
    C17 N5 Co1 . 2 121.6(2) ?
    C16 N5 Co1 . 2 122.4(2) ?
    C7 N6 C13 . . 114.7(3) ?
    C6 N7 C7 . . 114.8(2) ?
    C13 N8 C6 . . 114.5(2) ?
    N1 O1 Co1 . . 92.67(18) ?
    N1 O2 Co1 . . 93.69(19) ?
    N2 O4 Co1 . . 93.4(3) ?
    N2 O5 Co1 . . 100.0(3) ?
data_global
_journal_date_recd_electronic     2011-04-19
_journal_date_accepted     2011-05-10
_journal_name_full     'Acta Crystallographica, Section E'
_journal_year     2011
_journal_volume     67
_journal_issue      6
_journal_page_first     m751
_journal_page_last     m751
_journal_paper_category     QM
_journal_coeditor_code     TK2740
_publ_contact_author_name     'Professor Li Ming-Xing'
_publ_contact_author_address
;  Department of Chemistry
  College of Science
  Shanghai University
  Shanghai 200444
  People's Republic of China
;
_publ_contact_author_email     mx_li@mail.shu.edu.cn
_publ_contact_author_fax     '86 21 66134594'
_publ_contact_author_phone     '86 21 66132803'
_publ_section_title
;
Poly[dinitrato[\m~3~-2,4,6-tris(4-pyridyl)-1,3,5-triazine]cobalt(II)]
;
loop_
    _publ_author_name
    _publ_author_footnote
    _publ_author_address
    'Wang, Ya-Ping' .
; Department of Chemistry
  College of Science
  Shanghai University
  Shanghai 200444
  People's Republic of China
;
    'Zhang, Ning' .
; Department of Chemistry
  College of Science
  Shanghai University
  Shanghai 200444
  People's Republic of China
;
    'He, Xiang' .
; Department of Chemistry
  College of Science
  Shanghai University
  Shanghai 200444
  People's Republic of China
;
    'Shao, Min' .
; Laboratory for Microstructures
  Shanghai University
  Shanghai 200444
  People's Republic of China
;
    'Li, Ming-Xing' .
; Department of Chemistry
  College of Science
  Shanghai University
  Shanghai 200444
  People's Republic of China
;
