# Supplementary material for: Poly[dinitrato[μ3-2,4,6-tris­(4-pyrid­yl)-1,3,5-triazine]cobalt(II)]
Source: Acta Crystallogr Sect E Struct Rep Online. 2011 May 14;67(Pt 6):m751. doi: 10.1107/S1600536811017661 (PMC3120381; doi:10.1107/S1600536811017661)
Supplement: Supplementary file 2 [file e-67-0m751-Isup2.hkl]

# 
# h,k,l, Fc-squared, Fo-squared, sigma(Fo-squared) and status flag 
# 
data_I
_shelx_title ' 090305a in Pbcn' 
_shelx_refln_list_code          4 
_shelx_F_calc_maximum      349.15 
_exptl_crystal_F_000      2008.00 
_reflns_d_resolution_high  0.8394 
 
loop_ 
 _symmetry_equiv_pos_as_xyz 
 'x, y, z' 
 '-x+1/2, -y+1/2, z+1/2' 
 '-x, y, -z+1/2' 
 'x+1/2, -y+1/2, -z' 
 '-x, -y, -z' 
 'x-1/2, y-1/2, -z-1/2' 
 'x, -y, z-1/2' 
 '-x-1/2, y-1/2, z' 
 
_cell_length_a    26.1930 
_cell_length_b     9.8005 
_cell_length_c    16.2950 
_cell_angle_alpha  90.000 
_cell_angle_beta   90.000 
_cell_angle_gamma  90.000 
 
_shelx_F_squared_multiplier     1.000 
 
loop_ 
 _refln_index_h 
 _refln_index_k 
 _refln_index_l 
 _refln_F_squared_calc 
 _refln_F_squared_meas 
 _refln_F_squared_sigma 
 _refln_observed_status 
   4   0   0   101361.78    95042.23   1794.45 o 
   6   0   0     2769.80     2549.44     81.49 o 
   8   0   0     4444.37     4618.66     77.74 o 
  10   0   0      542.71      563.11     28.03 o 
  12   0   0     2118.16     2222.98     55.78 o 
  14   0   0     7727.70     6914.48    118.06 o 
  16   0   0    10012.85    10384.49    175.70 o 
  18   0   0     7390.86     7409.56    193.36 o 
  20   0   0    11210.44    11655.52    324.69 o 
  22   0   0    13730.26    13928.96    311.48 o 
  24   0   0     9065.25     8969.60    373.50 o 
  26   0   0     1566.31     1667.64    186.17 o 
  28   0   0     1521.05     1385.14    183.85 o 
  30   0   0      460.83      444.79    119.51 o 
   1   1   0       44.83      -10.06      6.71 o 
   3   1   0      538.46      495.46     16.50 o 
   5   1   0    16801.49    16655.84    159.30 o 
   7   1   0     1558.93     1488.64     47.86 o 
   9   1   0     1159.26     1060.66     29.63 o 
  11   1   0      475.34      475.67     26.02 o 
  13   1   0     3861.57     3865.49     61.68 o 
  15   1   0     2343.39     2491.70     47.44 o 
  17   1   0     9455.24     9522.79    171.61 o 
  19   1   0     4744.89     4900.28    121.76 o 
  21   1   0     6934.74     6740.67    213.32 o 
  23   1   0     4553.32     4578.90    142.40 o 
  25   1   0     3043.48     3001.87    290.56 o 
  27   1   0      115.89      164.91     57.73 o 
  29   1   0     1056.59     1322.12    349.21 o 
  31   1   0       22.37       36.56     77.38 o 
   0   2   0       30.95      114.28     20.00 o 
   2   2   0    35945.76    34140.46    403.12 o 
   4   2   0     8593.16     8531.85    122.41 o 
   6   2   0     3038.71     2889.25     47.57 o 
   8   2   0    12578.29    11501.80    129.12 o 
  10   2   0     7799.36     8128.36    104.45 o 
  12   2   0     8971.23     9909.21    125.72 o 
  14   2   0     3874.64     3834.40     71.60 o 
  16   2   0      211.86      194.64     31.38 o 
  18   2   0     1631.22     1290.60     68.54 o 
  20   2   0        7.26       28.10     26.30 o 
  22   2   0     1899.95     1962.19    117.28 o 
  24   2   0     2354.52     1898.18    123.97 o 
  26   2   0      993.34      968.48    107.59 o 
  28   2   0      457.12      684.43     95.96 o 
  30   2   0     1199.78     1157.29    129.78 o 
   1   3   0    31077.25    30556.95    375.68 o 
   3   3   0     1185.55     1157.06     66.54 o 
   5   3   0     7328.32     7345.23     95.95 o 
   7   3   0       96.29      151.79     17.54 o 
   9   3   0    43853.74    44628.64    420.22 o 
  11   3   0     2239.49     3024.80     60.25 o 
  13   3   0    10892.39     9322.39    126.06 o 
  15   3   0     1111.62      964.07     39.77 o 
  17   3   0     7286.21     7325.47    164.10 o 
  19   3   0        4.17       -5.28     21.98 o 
  21   3   0     2190.69     2286.73     96.88 o 
  23   3   0      126.32      196.76     54.66 o 
  25   3   0     2877.72     2866.06    169.88 o 
  27   3   0      189.59      211.49     69.78 o 
  29   3   0      536.81      568.49    208.25 o 
   0   4   0        4.81       47.18     22.72 o 
   2   4   0      361.70      421.92     29.82 o 
   4   4   0      111.07       55.00     15.14 o 
   6   4   0     2223.97     2291.69     56.08 o 
   8   4   0      804.19      984.83     43.12 o 
  10   4   0     1843.83     1783.18     64.63 o 
  12   4   0      486.76      387.44     43.74 o 
  14   4   0      833.85      913.68     82.79 o 
  16   4   0      290.71      367.16     45.55 o 
  18   4   0      112.34      171.09     83.47 o 
  20   4   0      625.39      630.02     62.21 o 
  22   4   0      442.11      534.58     69.68 o 
  24   4   0      178.80       96.83     54.19 o 
  26   4   0       45.09       -4.78     40.61 o 
  28   4   0      526.72      415.41     87.93 o 
   1   5   0    24950.89    27014.53    455.25 o 
   3   5   0     9414.03     9143.26    207.79 o 
   5   5   0     5347.72     5321.85    138.12 o 
   7   5   0    10418.46    10109.61    174.52 o 
   9   5   0     9791.54     9480.82    149.28 o 
  11   5   0    10050.71    10518.40    205.83 o 
  13   5   0     4696.65     4628.97    128.63 o 
  15   5   0      272.28      198.42     48.52 o 
  17   5   0     7422.68     7258.15    179.75 o 
  19   5   0      308.69      378.53     53.60 o 
  21   5   0     1614.90     1700.70     95.90 o 
  23   5   0      713.94      632.92     69.61 o 
  25   5   0     1822.58     1845.94    167.33 o 
  27   5   0        0.37      101.06     56.45 o 
   0   6   0     4583.63     4495.17    194.17 o 
   2   6   0     4483.83     5950.30    276.47 o 
   4   6   0     2107.45     1973.15     86.73 o 
   6   6   0      403.64      422.04     39.52 o 
   8   6   0    12341.50    12146.39    210.76 o 
  10   6   0     2942.58     2832.56    121.26 o 
  12   6   0     4190.29     4322.34    183.20 o 
  14   6   0     1664.74     1790.81     88.98 o 
  16   6   0     8395.74     8567.60    203.86 o 
  18   6   0     4345.90     4271.67    142.61 o 
  20   6   0     7140.89     6435.05    267.28 o 
  22   6   0     3742.49     3551.45    261.04 o 
  24   6   0        5.06       22.52     40.09 o 
  26   6   0     1607.54     1613.76    208.82 o 
   1   7   0      264.92      215.72     39.88 o 
   3   7   0       20.24      -13.19     21.06 o 
   5   7   0       84.49       74.48     29.38 o 
   7   7   0       14.33       17.09     21.59 o 
   9   7   0        9.68       10.36     34.12 o 
  11   7   0      260.71      184.28     45.85 o 
  13   7   0      465.83      513.41     71.92 o 
  15   7   0       73.88       44.77     36.72 o 
  17   7   0       46.81       81.91     36.27 o 
  19   7   0       10.53       11.53     33.92 o 
  21   7   0      198.72      140.98     72.05 o 
  23   7   0       97.31       45.78     43.40 o 
   0   8   0      264.16      402.82     87.06 o 
   2   8   0     1553.09     1703.95     96.92 o 
   4   8   0     2270.93     2347.29    116.85 o 
   6   8   0     4120.70     4448.75    130.10 o 
   8   8   0     9111.54     9616.62    267.24 o 
  10   8   0     3770.63     3632.58    158.17 o 
  12   8   0       83.37       92.16     76.22 o 
  14   8   0      646.63      460.76    170.17 o 
  16   8   0      976.91     1137.08    224.36 o 
  18   8   0      396.09      400.86     72.15 o 
  20   8   0      491.22      474.99     68.02 o 
  22   8   0     2782.40     3149.23    150.69 o 
   1   9   0     3443.17     3657.80    150.90 o 
   3   9   0      698.49      807.32     90.13 o 
   5   9   0      296.44      222.92     65.15 o 
   7   9   0       21.87       37.49     52.69 o 
   9   9   0     1107.39     1162.53    109.07 o 
  11   9   0      318.00      441.28     76.83 o 
  13   9   0     1328.36     1326.86    383.81 o 
  15   9   0      410.68      458.86     79.67 o 
  17   9   0     3596.84     3926.09    474.93 o 
  19   9   0       28.56       63.71     56.05 o 
   0  10   0       54.48      -34.20     65.03 o 
   2  10   0       11.46       14.86     74.07 o 
   4  10   0      104.52      283.43     97.26 o 
   6  10   0      231.73      270.68     67.14 o 
   8  10   0      103.09       49.94     77.78 o 
  10  10   0      194.45       67.92     55.90 o 
  12  10   0       52.93       15.05     49.58 o 
  14  10   0      249.29      162.02    151.45 o 
  16  10   0      410.96      288.26     74.27 o 
   1  11   0     2426.83     2345.48    215.90 o 
   3  11   0      476.27      491.97    122.64 o 
   5  11   0     1125.21     1270.84    126.61 o 
   7  11   0      163.62       64.80     63.49 o 
   9  11   0     3573.75     3687.55    193.16 o 
   1   1   1     1057.16     1260.82     28.70 o 
   2   1   1   112674.11   110843.23    793.73 o 
   3   1   1     1868.40     1456.39     32.56 o 
   4   1   1     1552.03     1777.68     26.17 o 
   5   1   1     7629.60     8109.60     77.06 o 
   6   1   1     5340.31     4843.96     58.87 o 
   7   1   1     4064.11     4121.23     42.79 o 
   8   1   1      392.64      314.95     12.31 o 
   9   1   1       73.29       86.97      8.51 o 
  10   1   1     1507.90     1436.45     26.31 o 
  11   1   1     7888.75     8783.43     82.77 o 
  12   1   1     3294.59     3445.06     48.39 o 
  13   1   1     1660.59     1651.45     28.12 o 
  14   1   1     5327.41     5208.69     54.17 o 
  15   1   1       90.57       81.23     10.36 o 
  16   1   1     5068.59     5130.90     55.98 o 
  17   1   1     4438.41     4135.05     59.92 o 
  18   1   1     6944.40     6900.78     85.53 o 
  19   1   1     5680.15     5718.16     80.88 o 
  20   1   1     2435.60     2561.01     78.38 o 
  21   1   1      274.97      283.80     30.36 o 
  22   1   1      676.24      644.05     49.12 o 
  23   1   1      139.37      138.70     28.45 o 
  24   1   1     4350.67     4428.24    140.98 o 
  25   1   1     3500.78     3783.98    106.46 o 
  26   1   1     1047.33     1212.03     81.95 o 
  27   1   1      708.26      769.52     78.24 o 
  28   1   1     1375.67     1394.18    123.15 o 
  29   1   1      777.75      751.35     71.36 o 
  30   1   1      300.80      412.66     58.47 o 
  31   1   1      163.99      186.03     64.89 o 
   0   2   1    35691.98    34070.66    506.38 o 
   1   2   1    18315.09    19091.32    246.52 o 
   2   2   1     1657.33     1579.37     31.79 o 
   3   2   1     5569.43     5795.48     62.27 o 
   4   2   1     2872.37     3132.20     38.61 o 
   5   2   1     7595.03     7010.59     67.98 o 
   6   2   1     1516.02     1509.10     39.62 o 
   7   2   1    14227.29    13586.49    115.95 o 
   8   2   1    22314.41    22233.66    163.03 o 
   9   2   1     2920.93     3316.07     40.02 o 
  10   2   1     6167.70     6171.13     62.96 o 
  11   2   1    20123.90    20543.67    158.89 o 
  12   2   1      524.31      403.45     21.13 o 
  13   2   1    10276.94    10550.33     92.51 o 
  14   2   1       18.84       39.22      9.83 o 
  15   2   1    10364.19    10393.40    103.53 o 
  16   2   1     3400.05     3710.71     56.02 o 
  17   2   1     2833.12     2935.66     67.95 o 
  18   2   1        2.04       15.95     11.61 o 
  19   2   1     7758.58     7648.23     99.93 o 
  20   2   1      521.23      512.47     32.17 o 
  21   2   1       57.36       26.27     20.28 o 
  22   2   1      556.52      462.98     53.41 o 
  23   2   1      841.36      814.19     64.00 o 
  24   2   1      222.77      256.39     41.64 o 
  25   2   1     2150.19     2182.85    101.24 o 
  26   2   1      124.56       78.56     30.72 o 
  27   2   1     1237.27     1160.48     96.22 o 
  28   2   1       54.14       43.66     35.13 o 
  29   2   1       51.61       47.92     35.81 o 
  30   2   1      104.60      104.93     42.46 o 
   1   3   1      486.03      598.27     28.04 o 
   2   3   1      574.33      623.46     26.67 o 
   3   3   1       84.75      150.19     13.03 o 
   4   3   1     1802.91     1753.62     31.80 o 
   5   3   1       61.81       31.83      6.28 o 
   6   3   1     6295.71     6389.39     69.44 o 
   7   3   1        1.94       -5.52      5.26 o 
   8   3   1     5194.85     5331.79     60.78 o 
   9   3   1     5786.88     6448.89     72.11 o 
  10   3   1    12377.69    13090.76    115.25 o 
  11   3   1     3372.91     3733.29     49.94 o 
  12   3   1      435.57      690.28     21.76 o 
  13   3   1      225.97      202.19     14.83 o 
  14   3   1      898.07     1012.11     28.71 o 
  15   3   1     1811.98     1923.73     46.35 o 
  16   3   1      480.86      582.49     28.68 o 
  17   3   1      747.96      684.68     31.81 o 
  18   3   1       56.18       55.11     16.43 o 
  19   3   1        1.23       23.25     16.44 o 
  20   3   1       11.73       28.39     17.51 o 
  21   3   1      399.37      311.93     32.41 o 
  22   3   1      493.46      472.89     39.06 o 
  23   3   1        8.96      -11.44     24.36 o 
  24   3   1      512.60      420.15     51.78 o 
  25   3   1       61.88       80.55     32.31 o 
  26   3   1      701.64      560.65     61.15 o 
  27   3   1        1.81       -6.47     29.87 o 
  28   3   1       15.83       27.95     31.17 o 
  29   3   1       55.17       56.00     43.25 o 
  30   3   1      264.72      214.05     50.54 o 
   0   4   1     7311.20     7059.31    126.06 o 
   1   4   1     8491.22     7935.89     96.51 o 
   2   4   1       94.42      174.61     14.86 o 
   3   4   1     2688.49     2536.77     57.82 o 
   4   4   1     1056.00     1047.29     29.04 o 
   5   4   1     1595.23     1481.74     33.50 o 
   6   4   1      159.69      176.15     19.16 o 
   7   4   1     9079.69     8807.03     93.28 o 
   8   4   1     6740.40     7026.49     76.65 o 
   9   4   1     7116.13     7337.77     78.93 o 
  10   4   1     1213.97     1159.23     28.79 o 
  11   4   1    12792.51    12489.79    127.49 o 
  12   4   1     3095.36     3051.60     61.84 o 
  13   4   1      189.83       97.04     23.42 o 
  14   4   1      707.90      886.57     48.62 o 
  15   4   1     9499.87     9442.22    125.71 o 
  16   4   1     3228.61     3590.76     79.45 o 
  17   4   1       80.88       73.70     19.05 o 
  18   4   1      518.72      486.41     33.62 o 
  19   4   1     6604.48     6715.53    109.13 o 
  20   4   1       43.33       16.19     19.04 o 
  21   4   1      105.34       71.42     23.35 o 
  22   4   1       62.06       54.81     22.24 o 
  23   4   1     3759.30     3753.21     94.10 o 
  24   4   1      703.67      643.28     74.10 o 
  25   4   1       97.49       94.52     36.97 o 
  26   4   1      580.08      439.81     58.48 o 
  27   4   1     2691.48     2614.74    181.77 o 
  28   4   1        1.43      -13.15     33.05 o 
  29   4   1       13.91       41.08     35.91 o 
   1   5   1      504.02      696.24     29.60 o 
   2   5   1     8799.54     8909.57    111.25 o 
   3   5   1      314.52      307.65     23.60 o 
   4   5   1      563.40      655.38     31.74 o 
   5   5   1     7271.70     7579.99    111.54 o 
   6   5   1     5041.43     4898.45     72.06 o 
   7   5   1      141.31      132.04     14.19 o 
   8   5   1      407.65      414.27     21.21 o 
   9   5   1      905.38      812.13     36.91 o 
  10   5   1     9296.18     9685.84    112.13 o 
  11   5   1      940.19      907.94     40.07 o 
  12   5   1      107.28       61.58     16.02 o 
  13   5   1       75.24       66.11     16.99 o 
  14   5   1     1557.66     1543.73     59.37 o 
  15   5   1       15.78       28.51     17.31 o 
  16   5   1     2597.26     2656.94     73.36 o 
  17   5   1       91.57       93.26     21.24 o 
  18   5   1     2295.88     2201.57     68.70 o 
  19   5   1       73.86       61.05     23.59 o 
  20   5   1      218.07      259.67     31.46 o 
  21   5   1      566.22      561.67     44.53 o 
  22   5   1      452.40      397.86     64.01 o 
  23   5   1       80.15        6.02     22.84 o 
  24   5   1      510.67      527.26     47.12 o 
  25   5   1      120.35       86.39     32.54 o 
  26   5   1      186.78      126.45     49.02 o 
  27   5   1       74.69       24.26     37.29 o 
  28   5   1      114.81      144.28     45.44 o 
   0   6   1      974.43     1070.50     93.14 o 
   1   6   1      999.32     1026.72     40.45 o 
   2   6   1     1011.69     1053.56     41.54 o 
   3   6   1     2130.12     2188.59     58.32 o 
   4   6   1      224.79      248.26     23.89 o 
   5   6   1     1833.09     1817.04     52.59 o 
   6   6   1      542.43      575.27     32.59 o 
   7   6   1     1335.95     1258.39     38.65 o 
   8   6   1       85.04       76.88     14.38 o 
   9   6   1      938.39     1066.78     42.18 o 
  10   6   1      230.89      204.37     26.44 o 
  11   6   1      306.53      310.78     30.23 o 
  12   6   1      416.50      407.31     43.62 o 
  13   6   1       82.82       49.25     18.02 o 
  14   6   1      544.48      409.79     33.54 o 
  15   6   1      630.27      652.30     54.98 o 
  16   6   1        0.67        0.80     18.73 o 
  17   6   1      112.50       86.75     25.45 o 
  18   6   1      312.72      277.73     35.05 o 
  19   6   1     1535.92     1444.99     66.51 o 
  20   6   1        3.93       -1.82     26.10 o 
  21   6   1        1.00        0.79     21.80 o 
  22   6   1      231.07      155.94     32.72 o 
  23   6   1      348.01      341.58     41.05 o 
  24   6   1        9.34      -34.66     23.11 o 
  25   6   1        6.76      -39.02     26.01 o 
  26   6   1      476.08      314.80     49.63 o 
   1   7   1      134.25      159.82     31.73 o 
   2   7   1     3438.24     3495.96     90.48 o 
   3   7   1     1085.82     1253.09     77.74 o 
   4   7   1     2182.07     2075.32     92.86 o 
   5   7   1      994.55      994.39     50.13 o 
   6   7   1     5270.85     5239.84    109.54 o 
   7   7   1      372.03      339.34     28.79 o 
   8   7   1      674.48      659.50     62.09 o 
   9   7   1     9465.94     9593.44    204.69 o 
  10   7   1     7065.63     6976.93    222.78 o 
  11   7   1      294.26      236.01     35.79 o 
  12   7   1      271.21      338.60     56.77 o 
  13   7   1        3.52      -18.25     23.26 o 
  14   7   1     5896.61     6206.37    239.22 o 
  15   7   1      941.44      912.43     62.98 o 
  16   7   1      256.55      231.22     32.11 o 
  17   7   1      419.80      481.75     44.05 o 
  18   7   1     2723.49     2741.90     86.09 o 
  19   7   1      176.13       90.18     28.18 o 
  20   7   1     1581.68     1606.29     75.00 o 
  21   7   1       97.96      151.49     33.55 o 
  22   7   1      693.53      587.89     72.72 o 
  23   7   1        5.82       -4.75     26.69 o 
  24   7   1     1987.67     2065.83     97.34 o 
   0   8   1       16.09        5.38     31.88 o 
   1   8   1     1947.27     2000.46     74.07 o 
   2   8   1       85.95      168.81     31.46 o 
   3   8   1     1852.37     1882.97     71.17 o 
   4   8   1      873.44      885.28     54.73 o 
   5   8   1      204.51      186.93     30.50 o 
   6   8   1      214.85      335.59     54.29 o 
   7   8   1     1042.13     1033.75     69.64 o 
   8   8   1      786.94      711.92     58.22 o 
   9   8   1       69.12      102.88     36.89 o 
  10   8   1      837.82      847.95     65.20 o 
  11   8   1      204.12      162.40     36.67 o 
  12   8   1     1285.64     1290.29     85.15 o 
  13   8   1        8.13       58.04     30.58 o 
  14   8   1       10.35      -15.72     28.17 o 
  15   8   1       71.76        8.96     30.41 o 
  16   8   1       14.46       -5.72     29.81 o 
  17   8   1       94.35       79.51     43.74 o 
  18   8   1      113.33       55.59     35.28 o 
  19   8   1      281.48      181.81     43.00 o 
  20   8   1       10.00       -8.49     27.78 o 
  21   8   1       37.53      -31.08     25.94 o 
  22   8   1        5.79       51.08     30.89 o 
   1   9   1       35.97       24.70     27.20 o 
   2   9   1      541.32      475.46     58.58 o 
   3   9   1      797.89      762.09     78.69 o 
   4   9   1       14.56       17.57     28.31 o 
   5   9   1       32.46      -29.36     32.07 o 
   6   9   1      675.32      610.81    103.91 o 
   7   9   1     2300.37     2586.85    140.35 o 
   8   9   1      576.64      592.20     59.12 o 
   9   9   1       17.69       49.95     32.74 o 
  10   9   1     2888.06     3069.09    110.55 o 
  11   9   1      347.77      300.58     46.32 o 
  12   9   1       16.86       24.57     32.31 o 
  13   9   1      401.10      275.67     52.87 o 
  14   9   1       76.01       48.82     52.82 o 
  15   9   1      790.10      660.21     65.21 o 
  16   9   1      636.25      639.56     83.11 o 
  17   9   1      590.51      603.44     64.12 o 
  18   9   1      462.14      328.13     55.03 o 
  19   9   1      241.27      226.08     47.66 o 
   0  10   1     1531.19     1643.06    115.98 o 
   1  10   1     1555.04     1872.83     84.92 o 
   2  10   1       94.11       79.44     35.67 o 
   3  10   1     2313.53     2370.25    129.89 o 
   4  10   1      335.38      347.30     55.41 o 
   5  10   1      864.83      945.14     84.20 o 
   6  10   1       24.03       19.38     35.47 o 
   7  10   1     1519.25     1551.44     91.87 o 
   8  10   1      184.16      131.91     42.50 o 
   9  10   1     1090.69     1083.23     80.45 o 
  10  10   1       83.70      108.21     40.29 o 
  11  10   1      432.96      419.38     56.60 o 
  12  10   1      123.79       79.52     46.38 o 
  13  10   1      168.53      109.32     41.18 o 
  14  10   1      175.30       98.82     41.62 o 
  15  10   1     1102.02     1095.48    112.34 o 
  16  10   1        1.31      -18.60     33.95 o 
   1  11   1       94.53       19.42     36.09 o 
   2  11   1       50.24       88.97     39.79 o 
   3  11   1       37.15       50.80     77.67 o 
   4  11   1      591.94      619.82     94.33 o 
   5  11   1        5.79       18.02     35.09 o 
   6  11   1       28.48       34.59     37.72 o 
   7  11   1       23.54       22.85     38.31 o 
   8  11   1      399.32      419.75     66.39 o 
   9  11   1       35.83       79.79     41.17 o 
  10  11   1      161.94      112.93     44.32 o 
   0   0   2    27749.05    23965.33    520.72 o 
   1   0   2     4715.25     4158.14     78.95 o 
   2   0   2     1211.74      895.96     20.99 o 
   3   0   2     8307.38     7898.12    118.01 o 
   4   0   2     3174.22     3411.19     62.31 o 
   5   0   2    72619.57    71546.66    621.12 o 
   6   0   2    27700.38    29328.53    273.05 o 
   7   0   2     2656.08     2799.62     47.00 o 
   8   0   2     4784.43     4847.02     68.92 o 
   9   0   2     2758.02     2517.21     47.42 o 
  10   0   2      155.57      189.19     19.25 o 
  11   0   2     3637.28     3499.97     68.25 o 
  12   0   2    10200.16     9756.60    124.27 o 
  13   0   2      188.83      161.31     17.44 o 
  14   0   2      121.22       96.68     16.00 o 
  15   0   2     7718.85     7416.65    181.88 o 
  16   0   2     8079.42     7848.97    115.33 o 
  17   0   2        3.98      -11.31     12.34 o 
  18   0   2     4532.23     4764.73    103.61 o 
  19   0   2     5437.36     5498.26    183.40 o 
  20   0   2     2843.45     3228.63    120.90 o 
  21   0   2     3240.31     3494.04    147.91 o 
  22   0   2     5052.36     4912.28    251.23 o 
  23   0   2    12785.27    12910.00    255.27 o 
  24   0   2     1087.69     1229.57    203.09 o 
  25   0   2     1059.02     1150.52    108.93 o 
  26   0   2    10522.35    10684.66    308.79 o 
  27   0   2     5723.06     6518.83    253.23 o 
  28   0   2      417.53      568.96    102.24 o 
  29   0   2       46.41      -20.20     53.50 o 
  30   0   2     2170.34     2265.52    164.14 o 
  31   0   2      912.23     1022.08    124.05 o 
   1   1   2    31923.99    31711.33    242.19 o 
   2   1   2    39023.84    39996.00    281.15 o 
   3   1   2     2439.33     2670.87     28.99 o 
   4   1   2      436.19      366.52     10.80 o 
   5   1   2     3144.61     3000.26     36.33 o 
   6   1   2    45329.17    45031.00    320.75 o 
   7   1   2     3646.05     3761.38     67.19 o 
   8   1   2     3810.85     3692.41     47.00 o 
   9   1   2     1072.29     1060.13     29.68 o 
  10   1   2     2971.06     3176.10     46.17 o 
  11   1   2     3461.95     3847.93     61.70 o 
  12   1   2     2227.70     2403.83     38.33 o 
  13   1   2     4049.39     4077.81     48.39 o 
  14   1   2       69.42       70.22      9.30 o 
  15   1   2     3367.27     3637.80     47.61 o 
  16   1   2      551.47      582.20     22.87 o 
  17   1   2     2409.02     2306.30     74.20 o 
  18   1   2     2178.07     2261.41     54.58 o 
  19   1   2     1446.46     1360.69     48.63 o 
  20   1   2      184.97      219.70     27.11 o 
  21   1   2      182.21      185.51     26.06 o 
  22   1   2     3387.94     3247.84     81.48 o 
  23   1   2      378.56      361.66     39.80 o 
  24   1   2     3169.51     3400.07     98.90 o 
  25   1   2      194.08      247.15     49.96 o 
  26   1   2      757.14      742.45     93.35 o 
  27   1   2       24.76       28.99     30.64 o 
  28   1   2       23.02        6.10     30.80 o 
  29   1   2       68.12       -6.80     32.24 o 
  30   1   2       81.90       41.26     37.06 o 
   0   2   2     5807.18     4486.50    100.49 o 
   1   2   2    24420.89    24182.84    266.20 o 
   2   2   2     2415.38     2663.85     45.38 o 
   3   2   2       55.08       48.37      8.24 o 
   4   2   2     1036.40      939.56     19.07 o 
   5   2   2     3336.48     3093.18     37.49 o 
   6   2   2     6661.85     7177.12     66.78 o 
   7   2   2     4020.91     3984.00     49.47 o 
   8   2   2     6196.21     5956.26     65.92 o 
   9   2   2     1071.59      932.31     23.65 o 
  10   2   2     7647.05     7934.12     84.05 o 
  11   2   2       19.53        4.71      6.40 o 
  12   2   2      851.60      588.75     19.81 o 
  13   2   2      328.05      369.71     17.04 o 
  14   2   2     2858.41     3110.04     46.18 o 
  15   2   2     1522.63     1411.32     36.47 o 
  16   2   2      103.08       59.43     14.54 o 
  17   2   2      448.91      488.84     27.61 o 
  18   2   2     1206.51     1216.18     39.63 o 
  19   2   2     3230.16     3115.16     69.84 o 
  20   2   2       15.26       21.52     15.46 o 
  21   2   2      518.94      486.88     36.73 o 
  22   2   2      283.15      246.42     39.62 o 
  23   2   2      446.57      467.35     45.79 o 
  24   2   2     1083.08     1114.83     69.18 o 
  25   2   2       31.68       37.79     26.09 o 
  26   2   2      318.01      333.82     43.53 o 
  27   2   2      406.03      573.49     79.87 o 
  28   2   2      575.19      791.05    118.83 o 
  29   2   2      100.43       38.28     48.86 o 
  30   2   2      328.87      322.95     54.46 o 
   1   3   2     3466.09     3207.95     64.21 o 
   2   3   2      245.99      262.06     32.73 o 
   3   3   2     3960.73     4227.89     75.46 o 
   4   3   2      455.83      468.98     25.88 o 
   5   3   2     5055.80     4526.29     56.51 o 
   6   3   2     6206.28     6123.02     69.23 o 
   7   3   2     9264.59     9020.88     90.97 o 
   8   3   2    15006.00    14747.36    114.21 o 
   9   3   2     6391.52     6362.71     60.31 o 
  10   3   2     8447.32     8326.56    120.70 o 
  11   3   2     6669.30     6922.00     83.99 o 
  12   3   2     2022.93     1970.18     39.18 o 
  13   3   2     7868.50     7880.36     90.79 o 
  14   3   2     5478.08     4956.88     78.22 o 
  15   3   2      756.19      820.04     38.79 o 
  16   3   2       32.08       40.08     13.85 o 
  17   3   2    10975.33    10929.12    125.48 o 
  18   3   2     2945.56     2996.60     63.79 o 
  19   3   2      189.34      194.61     24.84 o 
  20   3   2      201.73      174.86     24.23 o 
  21   3   2     2819.55     2907.51     74.38 o 
  22   3   2        8.37        7.59     19.62 o 
  23   3   2      235.63      195.81     41.24 o 
  24   3   2     1603.39     1578.09     89.16 o 
  25   3   2     1592.53     1635.68    114.72 o 
  26   3   2      535.75      582.64     55.05 o 
  27   3   2       16.26       33.55     28.78 o 
  28   3   2     2364.42     2493.02    108.76 o 
  29   3   2      376.54      421.52     63.64 o 
   0   4   2     2286.70     2436.26    100.79 o 
   1   4   2      356.07      309.82     24.99 o 
   2   4   2     1274.06     1278.56     47.02 o 
   3   4   2      602.76      815.42     35.48 o 
   4   4   2      552.08      630.81     29.38 o 
   5   4   2        0.37       14.08      8.31 o 
   6   4   2      341.30      374.48     18.06 o 
   7   4   2     1712.45     1753.44     32.55 o 
   8   4   2     1008.72     1234.65     27.03 o 
   9   4   2     2619.79     2900.98     47.29 o 
  10   4   2        9.02       14.96      9.80 o 
  11   4   2      144.67      132.78     16.07 o 
  12   4   2      556.17      562.92     31.20 o 
  13   4   2     4659.55     5188.19     85.34 o 
  14   4   2      287.36      315.81     23.08 o 
  15   4   2      302.89      288.05     25.14 o 
  16   4   2       87.15      109.50     17.98 o 
  17   4   2      946.39      869.05     44.18 o 
  18   4   2      184.91      217.16     27.45 o 
  19   4   2      100.22       63.75     20.66 o 
  20   4   2        1.03        2.72     16.83 o 
  21   4   2       90.13       68.26     21.49 o 
  22   4   2      800.97      790.57     56.24 o 
  23   4   2       68.63       46.39     22.49 o 
  24   4   2       44.96       34.39     37.88 o 
  25   4   2      194.71      173.45     40.91 o 
  26   4   2      338.60      305.50     50.84 o 
  27   4   2      134.05      130.96     42.36 o 
  28   4   2      150.66      129.90     42.21 o 
  29   4   2      132.32      129.73     40.18 o 
   1   5   2      404.27      289.60     28.89 o 
   2   5   2     6135.22     6015.24     87.58 o 
   3   5   2     1113.62      988.53     33.12 o 
   4   5   2       47.05       50.59     11.24 o 
   5   5   2      986.10      852.43     29.48 o 
   6   5   2     9156.46     8944.57     97.97 o 
   7   5   2     3291.61     3105.77     56.15 o 
   8   5   2      223.27      223.53     17.65 o 
   9   5   2     4425.10     4565.78     66.96 o 
  10   5   2     2840.45     2774.46     56.56 o 
  11   5   2     3429.44     3455.77     75.71 o 
  12   5   2      997.20     1155.23     56.25 o 
  13   5   2      767.23      760.57     39.06 o 
  14   5   2     1118.61     1188.24     48.50 o 
  15   5   2        2.13        6.07     16.18 o 
  16   5   2     1224.08     1138.87     60.04 o 
  17   5   2     2909.72     3001.07     78.11 o 
  18   5   2     1568.11     1646.90     59.10 o 
  19   5   2      322.01      218.71     27.17 o 
  20   5   2     1663.80     1557.23     59.19 o 
  21   5   2     1846.40     1757.31     63.05 o 
  22   5   2     1823.37     1814.14     86.00 o 
  23   5   2      548.29      377.27     40.83 o 
  24   5   2      297.06      296.06     38.34 o 
  25   5   2     1185.14     1128.69     84.07 o 
  26   5   2      664.11      713.32     72.42 o 
  27   5   2      141.29       61.22     39.67 o 
  28   5   2      373.59      370.16     59.28 o 
   0   6   2     7054.14     7049.00    145.70 o 
   1   6   2     1479.24     1478.12     44.98 o 
   2   6   2      172.40      185.07     19.55 o 
   3   6   2     4166.47     4122.91     74.21 o 
   4   6   2     2502.83     2377.39     70.65 o 
   5   6   2     5341.37     5496.46     97.89 o 
   6   6   2      638.20      766.46     35.21 o 
   7   6   2     8572.68     8285.59    108.53 o 
   8   6   2     6520.89     6769.35     95.42 o 
   9   6   2     1160.87     1192.41     45.57 o 
  10   6   2      489.06      446.11     37.91 o 
  11   6   2     5408.79     5410.96    126.22 o 
  12   6   2     3114.93     3208.13     78.50 o 
  13   6   2      713.26      773.89     58.49 o 
  14   6   2      442.23      516.46     37.43 o 
  15   6   2     2469.50     2385.92     66.35 o 
  16   6   2     1348.94     1340.42     56.28 o 
  17   6   2      770.52      788.37     46.71 o 
  18   6   2     1097.79     1053.41     54.08 o 
  19   6   2      881.27      943.16     51.11 o 
  20   6   2      732.55      665.77     49.71 o 
  21   6   2        4.21      -27.73     22.05 o 
  22   6   2      340.66      403.33     50.62 o 
  23   6   2     1489.13     1550.90     92.21 o 
  24   6   2       99.61       50.19     28.83 o 
  25   6   2       72.76        7.09     27.91 o 
  26   6   2      660.61      684.35     70.11 o 
   1   7   2        0.19        5.72     12.22 o 
   2   7   2      204.10      207.48     24.69 o 
   3   7   2       90.47      164.75     23.28 o 
   4   7   2      841.52      761.13     42.15 o 
   5   7   2       57.79       60.38     19.66 o 
   6   7   2        5.75       -9.69     14.79 o 
   7   7   2      111.88      101.78     18.38 o 
   8   7   2      357.18      419.99     49.82 o 
   9   7   2        4.43       -4.96     21.16 o 
  10   7   2        3.58       -5.53     24.30 o 
  11   7   2       98.78       89.36     25.91 o 
  12   7   2        1.04       14.11     22.12 o 
  13   7   2      464.46      479.56     43.85 o 
  14   7   2      306.33      306.63     34.62 o 
  15   7   2      205.66      171.91     31.74 o 
  16   7   2      426.56      489.63     44.51 o 
  17   7   2        6.60        8.43     23.21 o 
  18   7   2      210.81      116.26     30.95 o 
  19   7   2      464.00      438.01     43.78 o 
  20   7   2      413.01      403.68     43.61 o 
  21   7   2      365.38      374.71     43.46 o 
  22   7   2       90.67       36.60     27.78 o 
  23   7   2        0.13        1.95     28.34 o 
  24   7   2        2.91      -11.45     29.16 o 
   0   8   2     2326.51     2442.73    258.27 o 
   1   8   2      851.19      865.75     55.88 o 
   2   8   2       73.93       66.94     42.15 o 
   3   8   2      311.08      268.78     36.07 o 
   4   8   2     2765.97     2706.47     85.34 o 
   5   8   2      139.08      118.81     28.43 o 
   6   8   2        0.80       10.49     20.71 o 
   7   8   2      479.91      529.71     38.58 o 
   8   8   2     3166.86     3288.34    131.57 o 
   9   8   2       13.22      -13.48     26.24 o 
  10   8   2      487.63      483.69     51.52 o 
  11   8   2     1361.53     1252.03    105.46 o 
  12   8   2     2301.73     2340.74    124.05 o 
  13   8   2      112.06       85.40     34.22 o 
  14   8   2       47.34       49.21     30.44 o 
  15   8   2     1534.54     1670.73     99.95 o 
  16   8   2     2907.90     2993.57    138.89 o 
  17   8   2        0.53        9.37     31.12 o 
  18   8   2      704.06      540.12     58.68 o 
  19   8   2     1148.26     1091.44     72.78 o 
  20   8   2     1640.64     1721.79    100.93 o 
  21   8   2       83.31       -8.69     41.80 o 
  22   8   2      633.44      599.73     60.41 o 
   1   9   2     1963.28     1965.09     80.06 o 
   2   9   2      752.56      773.31     64.52 o 
   3   9   2       18.50        0.64     26.88 o 
   4   9   2       67.47       49.13     44.41 o 
   5   9   2     4101.94     4311.90    116.84 o 
   6   9   2      908.76      949.52     81.82 o 
   7   9   2        6.96       51.58     33.11 o 
   8   9   2       78.35       99.83     36.90 o 
   9   9   2     2112.92     1835.96     92.40 o 
  10   9   2     1019.67     1045.21     75.07 o 
  11   9   2      509.45      584.44     59.57 o 
  12   9   2       10.44       19.34     31.88 o 
  13   9   2       14.72       -4.09     30.22 o 
  14   9   2       69.74       41.38     34.57 o 
  15   9   2      119.20      115.26     40.41 o 
  16   9   2      353.30      255.75     47.33 o 
  17   9   2      114.81       84.91     38.89 o 
  18   9   2       22.26      -29.71     34.41 o 
  19   9   2        8.42       -6.03     36.51 o 
   0  10   2      248.18      292.35     66.19 o 
   1  10   2       96.83      153.65     38.91 o 
   2  10   2       22.52       11.36     31.22 o 
   3  10   2      843.54      906.24     68.52 o 
   4  10   2      371.74      409.03     60.93 o 
   5  10   2       77.10        9.29     39.87 o 
   6  10   2      490.27      327.26     53.78 o 
   7  10   2     1100.76      984.90     75.87 o 
   8  10   2      305.34      251.81     57.87 o 
   9  10   2       19.12       36.64     35.08 o 
  10  10   2       31.98       54.02     37.81 o 
  11  10   2      264.68      139.04     41.09 o 
  12  10   2       74.72       41.38     36.27 o 
  13  10   2       89.66      110.52     40.65 o 
  14  10   2       27.70       55.12     38.66 o 
  15  10   2      117.01       65.98     40.15 o 
   1  11   2      311.03      442.95     56.15 o 
   2  11   2     1167.48     1023.83     86.39 o 
   3  11   2      372.08      482.09     85.63 o 
   4  11   2        9.20      -39.30     71.41 o 
   5  11   2      264.78      241.57     59.42 o 
   6  11   2      845.92      835.28     80.47 o 
   7  11   2       79.31       74.50     42.94 o 
   8  11   2       35.82       37.23     39.66 o 
   9  11   2      841.59      783.49    142.47 o 
   1   1   3    60993.05    58283.80    378.87 o 
   2   1   3    13068.61    12648.38     95.81 o 
   3   1   3    30746.48    28288.19    204.41 o 
   4   1   3    13479.25    13541.46     98.25 o 
   5   1   3     1258.78     1465.97     23.50 o 
   6   1   3     8003.59     8129.87     68.80 o 
   7   1   3    27714.74    26836.48    183.57 o 
   8   1   3    16503.46    16401.83    123.23 o 
   9   1   3    11923.85    12005.89     98.38 o 
  10   1   3      663.24      682.17     20.74 o 
  11   1   3    17624.30    18860.60    151.55 o 
  12   1   3       27.48       12.32      7.30 o 
  13   1   3    10215.03     9887.20     92.10 o 
  14   1   3     1182.99      988.79     26.00 o 
  15   1   3      453.59      385.89     25.42 o 
  16   1   3       22.37       26.13      9.97 o 
  17   1   3    13213.81    13512.47    151.43 o 
  18   1   3     1626.77     1686.51     44.95 o 
  19   1   3       49.03       40.62     15.28 o 
  20   1   3      304.47      288.11     26.97 o 
  21   1   3      847.69      865.69     54.07 o 
  22   1   3        1.92        2.39     18.88 o 
  23   1   3     2699.90     2650.36     85.98 o 
  24   1   3      564.13      536.14     48.19 o 
  25   1   3     3846.76     4070.10    110.97 o 
  26   1   3      561.93      614.28     54.21 o 
  27   1   3       71.48       94.20     32.03 o 
  28   1   3      315.42      404.12     55.97 o 
  29   1   3     1258.90     1529.72     97.02 o 
  30   1   3      264.15      303.39     52.83 o 
   0   2   3    12380.02    12371.84    219.80 o 
   1   2   3    84320.24    84935.02    857.52 o 
   2   2   3     2067.51     2248.52     39.20 o 
   3   2   3        8.15       18.16      7.24 o 
   4   2   3     2202.85     2195.53     31.43 o 
   5   2   3     3071.25     3350.78     41.11 o 
   6   2   3      109.05       82.20      8.74 o 
   7   2   3      101.14       89.16      8.93 o 
   8   2   3    23400.72    22840.08    173.00 o 
   9   2   3    15439.99    16566.24    134.44 o 
  10   2   3    15863.00    16280.45    134.24 o 
  11   2   3       52.81       71.31     10.61 o 
  12   2   3     2224.70     1736.89     37.14 o 
  13   2   3     1795.91     2113.92     59.94 o 
  14   2   3     3579.40     3673.63     58.93 o 
  15   2   3     2919.25     2747.66     54.72 o 
  16   2   3     7102.78     6922.78     99.31 o 
  17   2   3      576.63      558.70     35.03 o 
  18   2   3     2709.38     2643.08     61.17 o 
  19   2   3     5126.39     4992.75     82.47 o 
  20   2   3     2096.67     2036.59     57.86 o 
  21   2   3     1887.56     1926.20     57.36 o 
  22   2   3     3524.02     3317.43     96.11 o 
  23   2   3       12.25       53.02     25.13 o 
  24   2   3     1363.91     1350.56     75.78 o 
  25   2   3        3.42       35.66     26.94 o 
  26   2   3     1753.73     1883.99     86.63 o 
  27   2   3       64.54       81.98     32.91 o 
  28   2   3      344.97      323.29     48.35 o 
  29   2   3       40.10       65.87     39.46 o 
  30   2   3      918.04      763.65     74.65 o 
   1   3   3       17.96        5.82     10.25 o 
   2   3   3      380.19      363.73     24.30 o 
   3   3   3     5881.75     6326.74     90.40 o 
   4   3   3        0.12        1.69      8.57 o 
   5   3   3      332.86      293.20     16.94 o 
   6   3   3       20.38       18.32      7.57 o 
   7   3   3       71.11       85.81     10.10 o 
   8   3   3     2824.54     2778.87     41.72 o 
   9   3   3       91.05      131.85     11.68 o 
  10   3   3     2539.74     2599.92     40.47 o 
  11   3   3      711.26      617.19     25.60 o 
  12   3   3     1414.46     1432.45     36.89 o 
  13   3   3     5564.81     5742.70     76.58 o 
  14   3   3      101.51       63.14     15.06 o 
  15   3   3     3004.50     3043.56     62.27 o 
  16   3   3      220.73      207.45     22.56 o 
  17   3   3     1714.08     1876.23     51.55 o 
  18   3   3       62.85       56.01     17.07 o 
  19   3   3        4.37       16.50     15.17 o 
  20   3   3       79.43       51.81     19.86 o 
  21   3   3      344.10      357.70     38.83 o 
  22   3   3      378.19      278.46     32.32 o 
  23   3   3      101.82       72.75     23.78 o 
  24   3   3      225.73      229.32     39.87 o 
  25   3   3      750.77      833.43     72.11 o 
  26   3   3        4.11       45.62     27.77 o 
  27   3   3       55.78       92.94     34.12 o 
  28   3   3        2.27       45.54     32.32 o 
  29   3   3       46.67       32.48     31.53 o 
   0   4   3    62636.57    64516.63    966.40 o 
   1   4   3     1403.24     1603.61     50.15 o 
   2   4   3      283.84      311.32     26.16 o 
   3   4   3      355.43      314.98     27.04 o 
   4   4   3    27079.70    26127.20    311.30 o 
   5   4   3     5252.47     5356.71     81.25 o 
   6   4   3     1036.09     1084.51     32.14 o 
   7   4   3     7159.83     7212.77     90.38 o 
   8   4   3    14836.06    13540.82    132.42 o 
   9   4   3     6755.15     6926.36     92.61 o 
  10   4   3     7157.97     7848.89     81.73 o 
  11   4   3     1182.06     1177.92     37.33 o 
  12   4   3     1873.96     1844.73     42.05 o 
  13   4   3      488.01      458.16     28.92 o 
  14   4   3      582.23      499.15     30.56 o 
  15   4   3     1609.95     1551.85     79.93 o 
  16   4   3     4513.32     4706.48     90.23 o 
  17   4   3      166.21      144.89     20.70 o 
  18   4   3     1191.72     1168.96     49.20 o 
  19   4   3      578.75      552.59     37.53 o 
  20   4   3     2574.23     2601.19     68.49 o 
  21   4   3       14.59       16.83     18.28 o 
  22   4   3       12.20        8.71     19.28 o 
  23   4   3       18.04       30.15     21.54 o 
  24   4   3     2770.98     2548.12     80.75 o 
  25   4   3        0.22       -3.09     30.05 o 
  26   4   3     1279.33     1280.66     90.95 o 
  27   4   3      398.48      353.35     49.73 o 
  28   4   3      335.98      339.49     64.75 o 
   1   5   3      402.94      295.89     40.06 o 
   2   5   3      970.28     1075.80     50.63 o 
   3   5   3    10623.58    10818.59    165.91 o 
   4   5   3     1941.98     1979.79     60.26 o 
   5   5   3     2288.06     2445.81     68.19 o 
   6   5   3      292.67      270.91     19.43 o 
   7   5   3     2400.26     2682.13     50.88 o 
   8   5   3      185.91      179.54     15.49 o 
   9   5   3     1454.18     1375.94     47.98 o 
  10   5   3      537.81      455.11     32.22 o 
  11   5   3     2383.62     2201.88     64.13 o 
  12   5   3      507.05      440.18     36.01 o 
  13   5   3     1569.65     1604.80     56.13 o 
  14   5   3     1159.85     1203.83     48.08 o 
  15   5   3       58.02       28.99     18.04 o 
  16   5   3      240.90      257.85     28.07 o 
  17   5   3     1863.53     1881.81     59.13 o 
  18   5   3       20.13        5.79     19.34 o 
  19   5   3      144.59      141.56     24.72 o 
  20   5   3      762.49      675.06     43.55 o 
  21   5   3     2722.14     2535.54     80.07 o 
  22   5   3      354.69      317.17     34.74 o 
  23   5   3      152.23      110.59     26.97 o 
  24   5   3     1243.40     1275.46     60.56 o 
  25   5   3      863.02      822.83     56.70 o 
  26   5   3      207.61      221.53     49.18 o 
  27   5   3       54.19       62.73     40.30 o 
   0   6   3     6023.34     5374.69    125.70 o 
   1   6   3       38.86       27.78     12.50 o 
   2   6   3       45.88       56.37     18.97 o 
   3   6   3     1468.89     1408.13     43.22 o 
   4   6   3     3305.24     3164.50     64.95 o 
   5   6   3      170.89      150.55     17.86 o 
   6   6   3      152.21      110.99     15.14 o 
   7   6   3      241.22      239.56     19.38 o 
   8   6   3     2523.09     2468.09     49.03 o 
   9   6   3      285.07      260.13     25.31 o 
  10   6   3       33.32       37.27     15.77 o 
  11   6   3       74.68      100.33     22.74 o 
  12   6   3      504.75      507.12     38.47 o 
  13   6   3      474.10      493.72     48.26 o 
  14   6   3       71.10       69.38     21.82 o 
  15   6   3        1.59      -15.75     19.02 o 
  16   6   3      445.89      437.62     36.25 o 
  17   6   3       65.06       54.67     24.11 o 
  18   6   3      111.51      144.75     26.72 o 
  19   6   3       54.29       40.17     22.33 o 
  20   6   3      246.42      225.45     31.43 o 
  21   6   3      348.81      362.44     37.71 o 
  22   6   3       98.84      112.34     39.41 o 
  23   6   3     1212.12     1188.62     61.40 o 
  24   6   3      624.73      567.96     51.80 o 
  25   6   3        1.08      -18.55     26.96 o 
  26   6   3      259.44      269.98     46.88 o 
   1   7   3     1177.54     1030.97     50.56 o 
   2   7   3     3089.03     3134.38     75.57 o 
   3   7   3     2625.13     2771.85     64.86 o 
   4   7   3       45.83       43.40     16.95 o 
   5   7   3     4283.95     4226.67     76.23 o 
   6   7   3     1025.19     1018.79     39.74 o 
   7   7   3      610.86      565.23     34.15 o 
   8   7   3      112.91      179.27     25.77 o 
   9   7   3    17250.77    18279.70    245.08 o 
  10   7   3       14.40        7.55     21.16 o 
  11   7   3      179.67      193.66     31.40 o 
  12   7   3        1.03      -30.75     20.50 o 
  13   7   3      235.17      180.60     31.60 o 
  14   7   3       61.17       22.00     27.61 o 
  15   7   3        3.51        9.13     25.48 o 
  16   7   3     2031.61     2019.25     74.72 o 
  17   7   3     2540.35     2544.25     82.17 o 
  18   7   3     1422.77     1525.78     65.93 o 
  19   7   3        4.08       14.13     23.94 o 
  20   7   3      609.73      601.47     52.64 o 
  21   7   3     2282.25     2327.10     77.48 o 
  22   7   3      658.70      586.79     52.75 o 
  23   7   3        3.77        5.54     29.33 o 
  24   7   3       10.53       21.88     31.22 o 
   0   8   3      235.11      173.07     37.21 o 
   1   8   3      307.31      361.99     32.53 o 
   2   8   3        0.16       19.47     16.64 o 
   3   8   3      122.85      135.71     26.51 o 
   4   8   3      797.76      947.17     51.08 o 
   5   8   3      138.36       92.73     23.26 o 
   6   8   3        3.27       -0.51     17.85 o 
   7   8   3        7.57       -4.96     21.01 o 
   8   8   3      124.99       28.30     30.16 o 
   9   8   3      453.66      492.13     45.31 o 
  10   8   3       87.12       62.54     27.82 o 
  11   8   3       19.99       26.17     26.68 o 
  12   8   3      413.18      320.90     40.18 o 
  13   8   3      528.76      537.83     71.61 o 
  14   8   3     1542.13     1577.86     77.32 o 
  15   8   3      303.52      295.55     42.88 o 
  16   8   3       71.33       84.30     32.79 o 
  17   8   3       62.50       56.53     33.45 o 
  18   8   3      249.84      234.90     45.73 o 
  19   8   3      685.88      571.80     56.55 o 
  20   8   3       13.07      -37.29     29.60 o 
  21   8   3        3.52       19.64     33.03 o 
  22   8   3       94.88       28.53     33.50 o 
   1   9   3      599.11      530.22     88.01 o 
   2   9   3      410.18      383.23     44.40 o 
   3   9   3      149.92      122.04     34.68 o 
   4   9   3        3.30      -24.43     24.26 o 
   5   9   3     1575.08     1591.52     79.90 o 
   6   9   3      133.16       85.59     29.87 o 
   7   9   3      536.39      496.46     50.68 o 
   8   9   3        8.64      -11.44     29.20 o 
   9   9   3      812.19      811.21     59.80 o 
  10   9   3      384.87      400.41     54.47 o 
  11   9   3      462.26      316.74     48.54 o 
  12   9   3      114.65       69.30     37.10 o 
  13   9   3     1083.47     1076.27     77.34 o 
  14   9   3      220.51      139.94     42.20 o 
  15   9   3      331.01      274.01     49.63 o 
  16   9   3        3.19      -26.43     32.24 o 
  17   9   3      312.89      195.54     75.96 o 
  18   9   3      135.24      166.61     46.36 o 
  19   9   3       18.44       94.98     40.30 o 
   0  10   3     2324.28     2383.14    185.42 o 
   1  10   3       35.59       59.27     33.66 o 
   2  10   3        0.81      -39.29     30.91 o 
   3  10   3      975.49      970.72     87.87 o 
   4  10   3      701.28      638.51     68.40 o 
   5  10   3      319.08      223.10     90.32 o 
   6  10   3       16.08        5.02     35.24 o 
   7  10   3     1876.13     1807.46    206.34 o 
   8  10   3     1060.46     1066.59     80.61 o 
   9  10   3        0.76      -15.57     33.21 o 
  10  10   3      173.87      144.04     42.70 o 
  11  10   3      121.45       76.83     74.44 o 
  12  10   3     1629.04     1660.72     98.84 o 
  13  10   3        1.49      -25.69     33.47 o 
  14  10   3      484.79      451.84     91.35 o 
  15  10   3        1.82       36.71     40.50 o 
   1  11   3       16.46      -17.37     34.22 o 
   2  11   3        8.76      -37.00     38.01 o 
   3  11   3      263.35      181.58     58.67 o 
   4  11   3       31.21       40.96     45.61 o 
   5  11   3      206.19      121.21     72.99 o 
   6  11   3        1.83       55.12     41.08 o 
   7  11   3       99.41       52.73     52.32 o 
   8  11   3       61.44       64.37     41.92 o 
   9  11   3        2.03       80.46     43.66 o 
   0   0   4   121906.22   113753.16   2040.50 o 
   1   0   4     4742.32     5243.89     76.23 o 
   2   0   4    37480.75    37833.81    341.48 o 
   3   0   4    20417.96    20540.76    325.85 o 
   4   0   4     5884.72     6356.57     77.41 o 
   5   0   4    19005.23    17972.94    204.58 o 
   6   0   4    13299.55    11954.66    132.05 o 
   7   0   4    29031.16    27944.25    271.13 o 
   8   0   4      418.16      279.79     20.53 o 
   9   0   4    38717.64    37324.57    397.68 o 
  10   0   4     5985.00     6547.29     94.31 o 
  11   0   4    24281.80    22887.87    323.53 o 
  12   0   4     1769.32     1616.49     44.85 o 
  13   0   4      589.50      635.78     31.64 o 
  14   0   4     3739.40     3900.87     75.52 o 
  15   0   4    19558.91    19638.53    225.62 o 
  16   0   4      478.19      581.29     33.76 o 
  17   0   4      189.24      103.79     23.30 o 
  18   0   4     2829.70     3005.06     84.90 o 
  19   0   4     1461.63     1630.70    118.16 o 
  20   0   4      812.90      814.74     65.38 o 
  21   0   4      378.30      351.25     49.15 o 
  22   0   4     3943.61     3498.98    122.64 o 
  23   0   4     4167.63     4272.02    199.18 o 
  24   0   4     4485.18     4331.39    142.51 o 
  25   0   4        0.47       18.03     32.65 o 
  26   0   4       13.07       -0.84     33.62 o 
  27   0   4     3137.63     3513.80    176.57 o 
  28   0   4       13.53       27.02     48.62 o 
  29   0   4      691.41      621.79     95.52 o 
  30   0   4        2.37       68.48     59.60 o 
   1   1   4     6931.86     7006.83     65.36 o 
   2   1   4    16141.78    16306.04    122.44 o 
   3   1   4     3544.04     3542.93     36.40 o 
   4   1   4      344.91      397.37     11.29 o 
   5   1   4    11632.01    11414.00     89.40 o 
   6   1   4     1411.43     1417.44     23.95 o 
   7   1   4      445.07      347.20     16.89 o 
   8   1   4     3602.82     3800.11     45.07 o 
   9   1   4     9962.36    10777.27     97.81 o 
  10   1   4    34823.79    36590.11    264.13 o 
  11   1   4     3097.09     3102.10     43.91 o 
  12   1   4        8.38       15.04      8.01 o 
  13   1   4      386.92      358.42     23.98 o 
  14   1   4     6314.03     6450.63     72.71 o 
  15   1   4      387.61      340.24     20.91 o 
  16   1   4      176.38      128.40     15.09 o 
  17   1   4     1646.68     1542.50     39.97 o 
  18   1   4      181.11      215.47     20.81 o 
  19   1   4       20.62       16.69     15.13 o 
  20   1   4     2363.20     2390.95     88.39 o 
  21   1   4      469.30      487.53     38.82 o 
  22   1   4      584.42      586.38     43.10 o 
  23   1   4       74.81      109.99     26.04 o 
  24   1   4     1617.11     1683.41     69.27 o 
  25   1   4       73.18       67.65     28.51 o 
  26   1   4      128.50      102.48     32.44 o 
  27   1   4      322.42      367.28     47.02 o 
  28   1   4      980.65      887.31     77.32 o 
  29   1   4      421.95      399.05     57.92 o 
  30   1   4       24.57       52.88     40.14 o 
   0   2   4    21778.80    23481.33    302.77 o 
   1   2   4     7852.74     7043.88     84.00 o 
   2   2   4    27010.00    28207.94    230.21 o 
   3   2   4     5599.68     5529.87     60.02 o 
   4   2   4     4366.98     5007.52     52.06 o 
   5   2   4     1097.94      872.86     17.94 o 
   6   2   4      644.74      857.09     21.23 o 
   7   2   4      384.38      331.12     16.49 o 
   8   2   4     8703.09     9743.07     90.65 o 
   9   2   4     5291.71     5528.11     62.73 o 
  10   2   4     2332.17     2211.68     37.57 o 
  11   2   4    12287.72    11966.49    110.03 o 
  12   2   4        2.19       15.65      8.53 o 
  13   2   4     7643.77     7723.32    107.29 o 
  14   2   4      432.45      573.59     34.53 o 
  15   2   4    11015.00    11209.45    117.16 o 
  16   2   4      697.45      829.44     49.29 o 
  17   2   4      970.35      960.93     38.41 o 
  18   2   4       19.51       38.97     14.82 o 
  19   2   4     7325.35     7479.74    130.18 o 
  20   2   4     2527.78     2460.78     59.37 o 
  21   2   4        1.66        6.04     16.78 o 
  22   2   4     1425.36     1480.98     87.62 o 
  23   2   4     2643.70     2700.36     89.98 o 
  24   2   4        5.08        2.61     25.19 o 
  25   2   4     1333.10     1372.22     75.57 o 
  26   2   4      371.24      436.81     49.53 o 
  27   2   4     1834.19     1832.78    105.38 o 
  28   2   4       93.17       55.31     35.00 o 
  29   2   4      401.05      376.61     76.43 o 
  30   2   4      321.13      286.28     55.62 o 
   1   3   4     1363.06     1219.87     41.49 o 
   2   3   4    18048.47    18113.24    226.98 o 
   3   3   4     9006.79     9073.84    108.38 o 
   4   3   4      223.15      256.32     18.69 o 
   5   3   4      397.13      499.01     21.88 o 
   6   3   4    18751.21    18780.06    148.24 o 
   7   3   4       15.89       31.75      8.82 o 
   8   3   4     4331.05     4491.03     57.15 o 
   9   3   4     1033.81     1119.29     31.46 o 
  10   3   4    13573.34    12763.04    127.92 o 
  11   3   4     1368.75     1622.72     34.03 o 
  12   3   4     5452.70     5286.07     73.14 o 
  13   3   4      788.98      896.92     32.92 o 
  14   3   4     3449.11     3488.07     73.90 o 
  15   3   4     1347.18     1519.61     45.59 o 
  16   3   4     5636.67     5608.92     91.09 o 
  17   3   4     1397.18     1495.73     48.50 o 
  18   3   4     4132.16     4176.32     81.09 o 
  19   3   4      219.56      121.13     21.79 o 
  20   3   4     1563.91     1478.96     63.41 o 
  21   3   4        0.03       -2.65     17.99 o 
  22   3   4     2136.57     1819.34     63.11 o 
  23   3   4       26.35        6.51     20.36 o 
  24   3   4     2870.00     2862.42     97.14 o 
  25   3   4      262.93      263.95     42.14 o 
  26   3   4     1373.31     1317.23     83.62 o 
  27   3   4      313.58      289.43     45.91 o 
  28   3   4     2196.80     2121.03     99.72 o 
  29   3   4      360.61      450.10     56.35 o 
   0   4   4     9633.68    10365.28    221.85 o 
   1   4   4    19398.51    20617.53    261.37 o 
   2   4   4     6241.60     6674.20    116.65 o 
   3   4   4     1745.72     1759.68     84.53 o 
   4   4   4      489.81      531.81     30.12 o 
   5   4   4     7757.90     7945.67    106.92 o 
   6   4   4      291.48      376.30     30.79 o 
   7   4   4        4.71       -2.55      9.19 o 
   8   4   4       28.27       -0.68     10.17 o 
   9   4   4      165.32      152.71     15.08 o 
  10   4   4     1412.77     1372.54     35.37 o 
  11   4   4       49.20       56.08     11.64 o 
  12   4   4       96.90       67.43     13.11 o 
  13   4   4      195.19      133.52     23.51 o 
  14   4   4        2.64        0.43     12.65 o 
  15   4   4       53.79       45.28     16.24 o 
  16   4   4      501.50      477.28     32.75 o 
  17   4   4        6.49       -2.96     15.08 o 
  18   4   4      490.10      501.70     35.32 o 
  19   4   4        1.70       -8.28     17.53 o 
  20   4   4      161.02       97.31     22.75 o 
  21   4   4      202.13      151.94     26.38 o 
  22   4   4      465.81      419.44     37.82 o 
  23   4   4       28.80       71.09     26.45 o 
  24   4   4       84.78       82.65     32.10 o 
  25   4   4        4.23       33.88     31.48 o 
  26   4   4      109.44       88.30     35.13 o 
  27   4   4      435.91      499.57    102.11 o 
  28   4   4       44.48       39.14     34.62 o 
   1   5   4     1320.54     1515.86     55.59 o 
   2   5   4    14108.17    13850.33    202.15 o 
   3   5   4       65.73      141.37     21.65 o 
   4   5   4        0.54       19.12     14.36 o 
   5   5   4      199.66      289.39     25.96 o 
   6   5   4     8140.40     7662.02    115.80 o 
   7   5   4     1106.39     1094.52     46.05 o 
   8   5   4        7.65        1.20     11.60 o 
   9   5   4      369.62      329.57     23.29 o 
  10   5   4     3101.97     3071.01     89.09 o 
  11   5   4      597.02      657.27     35.74 o 
  12   5   4      688.31      672.92     43.04 o 
  13   5   4      753.48      727.86     42.41 o 
  14   5   4     1916.08     2063.80     62.97 o 
  15   5   4      517.95      553.82     39.03 o 
  16   5   4     1346.57     1456.45     58.77 o 
  17   5   4      331.11      399.39     41.91 o 
  18   5   4     1451.10     1516.21     58.21 o 
  19   5   4       94.11      107.47     23.41 o 
  20   5   4     1172.42     1197.35     55.68 o 
  21   5   4       24.79       23.94     22.08 o 
  22   5   4     1272.70     1246.37     58.86 o 
  23   5   4       15.72       51.64     24.06 o 
  24   5   4     1111.35     1282.16     62.44 o 
  25   5   4       84.54       40.21     29.26 o 
  26   5   4      480.23      530.99     66.44 o 
  27   5   4       58.59       55.94     36.97 o 
   0   6   4        3.66        8.32     27.37 o 
   1   6   4     2239.54     1983.55     67.82 o 
   2   6   4      118.19      192.63     28.74 o 
   3   6   4     7187.82     7188.27    251.95 o 
   4   6   4      149.46      179.61     34.47 o 
   5   6   4     4078.33     4016.00    118.75 o 
   6   6   4      155.73      177.60     20.55 o 
   7   6   4    11967.06    12236.02    140.73 o 
   8   6   4      113.17      104.76     16.76 o 
   9   6   4     2342.02     2505.96     68.93 o 
  10   6   4     1652.98     1623.41     59.83 o 
  11   6   4     5338.68     5594.97    116.15 o 
  12   6   4      423.91      380.92     37.76 o 
  13   6   4      607.07      611.31     42.65 o 
  14   6   4      224.19      185.88     40.62 o 
  15   6   4     1780.28     1868.89     62.25 o 
  16   6   4      289.38      246.19     30.38 o 
  17   6   4      264.07      288.38     32.06 o 
  18   6   4       35.11       35.56     21.15 o 
  19   6   4     1810.65     1810.94     66.89 o 
  20   6   4      469.61      388.77     47.52 o 
  21   6   4        0.97       -0.84     23.46 o 
  22   6   4      379.08      266.76     35.63 o 
  23   6   4     2718.41     2750.01     82.66 o 
  24   6   4      111.60       88.81     30.08 o 
  25   6   4        0.75       -4.83     28.54 o 
   1   7   4      231.65      228.76     23.48 o 
   2   7   4      259.54      246.19     35.93 o 
   3   7   4       70.00       55.37     16.84 o 
   4   7   4     1382.76     1361.32     48.87 o 
   5   7   4      912.33     1033.51     45.06 o 
   6   7   4       23.10       58.70     16.36 o 
   7   7   4      229.71      263.13     23.36 o 
   8   7   4     1046.91     1081.41     51.10 o 
   9   7   4      386.08      319.62     31.31 o 
  10   7   4        2.60       44.46     23.98 o 
  11   7   4     6838.85     7048.32    137.95 o 
  12   7   4       52.65       46.75     25.45 o 
  13   7   4        1.85       23.29     24.37 o 
  14   7   4      265.78      283.60     36.03 o 
  15   7   4     1075.58     1086.74     59.43 o 
  16   7   4        1.28       43.28     25.56 o 
  17   7   4       23.13       46.58     26.34 o 
  18   7   4      236.46      246.62     35.69 o 
  19   7   4       90.20       54.35     26.28 o 
  20   7   4       63.68       65.02     27.50 o 
  21   7   4       39.59       39.48     27.90 o 
  22   7   4        5.82       16.55     27.26 o 
  23   7   4        1.92       31.79     27.50 o 
  24   7   4        5.15       29.25     29.62 o 
   0   8   4      919.53      826.58     64.58 o 
   1   8   4     1510.97     1479.58     62.88 o 
   2   8   4      226.65      142.46     29.70 o 
   3   8   4     2503.05     2476.51     67.64 o 
   4   8   4        0.31      -12.78     16.25 o 
   5   8   4     1412.76     1366.97     51.59 o 
   6   8   4      576.81      538.39     44.98 o 
   7   8   4     5571.37     5926.76    138.62 o 
   8   8   4     1235.77     1239.18     78.95 o 
   9   8   4      437.14      335.43     40.19 o 
  10   8   4      722.19      640.12     80.31 o 
  11   8   4     4207.81     4514.74    142.98 o 
  12   8   4       38.70       17.21     28.44 o 
  13   8   4       28.96       78.01     28.96 o 
  14   8   4     1165.24     1174.36     69.21 o 
  15   8   4     1745.64     1732.10     81.67 o 
  16   8   4       82.18       42.45     31.37 o 
  17   8   4        7.54      -29.11     29.16 o 
  18   8   4      294.01      229.26     39.20 o 
  19   8   4      952.55     1058.98     67.17 o 
  20   8   4        0.91      -17.70     29.26 o 
  21   8   4        0.97       16.29     31.64 o 
   1   9   4      111.09      106.86     26.23 o 
   2   9   4     1516.19     1608.51     67.17 o 
   3   9   4       16.03       33.33     25.42 o 
   4   9   4      280.47      333.61     38.54 o 
   5   9   4      545.45      592.67     77.70 o 
   6   9   4     1373.79     1500.84     71.06 o 
   7   9   4        0.24      -26.74     25.52 o 
   8   9   4       28.51       31.39     29.69 o 
   9   9   4     1785.65     1720.17     86.00 o 
  10   9   4     3279.19     3428.04    105.27 o 
  11   9   4       72.25      112.49     33.89 o 
  12   9   4      271.06      235.23     40.51 o 
  13   9   4     1016.26      828.06     71.41 o 
  14   9   4     1753.82     1552.15     82.59 o 
  15   9   4      129.48       82.28     34.54 o 
  16   9   4      670.96      705.27     91.34 o 
  17   9   4        2.49       21.28     33.52 o 
  18   9   4      620.70      638.25     67.50 o 
   0  10   4      545.48      379.16     69.55 o 
   1  10   4      513.44      585.79     62.61 o 
   2  10   4        2.04      -15.85     29.90 o 
   3  10   4        0.63       18.44     31.27 o 
   4  10   4      268.57      291.16     46.01 o 
   5  10   4       74.69       28.62     43.48 o 
   6  10   4        8.11       55.36     38.79 o 
   7  10   4       67.05       12.77     34.59 o 
   8  10   4       54.31       17.95     36.41 o 
   9  10   4        8.23      -29.57     31.26 o 
  10  10   4        2.73       -0.55     35.15 o 
  11  10   4        1.21       32.60     38.49 o 
  12  10   4        4.79       33.01     37.18 o 
  13  10   4       44.30       75.35     40.58 o 
  14  10   4       15.52      -10.19     35.26 o 
   1  11   4      149.75       76.21     41.82 o 
   2  11   4     1601.14     1689.61    104.98 o 
   3  11   4       59.52       56.14     45.40 o 
   4  11   4       68.63       21.60     55.98 o 
   5  11   4        3.72       10.81     52.45 o 
   6  11   4     2161.70     2344.70    133.71 o 
   7  11   4        2.38      -21.55     38.65 o 
   8  11   4       13.85       -7.20     38.29 o 
   1   1   5      947.73      985.02     18.97 o 
   2   1   5     3298.08     2878.71     36.40 o 
   3   1   5     4833.55     5693.05     60.82 o 
   4   1   5     8923.70    10283.21     82.61 o 
   5   1   5     3355.29     3075.78     34.25 o 
   6   1   5      345.64      366.24     23.28 o 
   7   1   5     5651.56     5255.05     55.45 o 
   8   1   5      437.71      526.28     18.12 o 
   9   1   5    25437.97    25766.34    186.95 o 
  10   1   5     1472.30     1396.40     35.54 o 
  11   1   5     1950.76     1733.58     33.33 o 
  12   1   5      338.22      377.96     18.78 o 
  13   1   5     7866.80     7226.30     78.54 o 
  14   1   5      817.72      741.85     25.97 o 
  15   1   5      223.03      208.37     18.01 o 
  16   1   5      511.46      579.11     27.93 o 
  17   1   5     5194.41     5107.21     74.93 o 
  18   1   5        3.70        3.93     12.76 o 
  19   1   5      112.59      142.50     21.55 o 
  20   1   5     1369.44     1468.30     68.74 o 
  21   1   5     7105.97     6857.39    123.46 o 
  22   1   5      835.74      939.11     53.39 o 
  23   1   5     1053.80      952.23     55.14 o 
  24   1   5       36.41       33.63     23.89 o 
  25   1   5     2670.55     2998.77     87.41 o 
  26   1   5      305.06      260.75     43.52 o 
  27   1   5      628.29      710.07     60.78 o 
  28   1   5      186.42      194.00     45.09 o 
  29   1   5     2472.57     2451.84    117.38 o 
  30   1   5       45.55       67.64     40.99 o 
   0   2   5    37609.77    37939.20    467.33 o 
   1   2   5     2605.51     2868.45     45.14 o 
   2   2   5     9481.69     9993.77     89.27 o 
   3   2   5    10259.72    10741.27     94.71 o 
   4   2   5    13572.31    13830.76    107.96 o 
   5   2   5     5507.92     5557.76     80.50 o 
   6   2   5     1854.75     1861.36     29.66 o 
   7   2   5      569.70      602.64     19.45 o 
   8   2   5    14814.80    15000.83    121.81 o 
   9   2   5     1064.41     1053.77     27.18 o 
  10   2   5     1112.11      884.94     24.77 o 
  11   2   5     2340.66     2380.41     40.16 o 
  12   2   5    11022.03    10898.70    102.74 o 
  13   2   5        7.44        8.70      8.89 o 
  14   2   5     7004.70     6917.30     85.76 o 
  15   2   5      453.35      463.13     24.90 o 
  16   2   5      930.45      932.33     45.16 o 
  17   2   5      539.94      539.18     31.69 o 
  18   2   5      144.90      141.50     19.80 o 
  19   2   5      374.75      377.49     29.30 o 
  20   2   5      181.70      187.84     32.65 o 
  21   2   5      616.37      562.91     39.30 o 
  22   2   5       29.32       -5.56     18.81 o 
  23   2   5      217.08      151.80     30.18 o 
  24   2   5     5100.23     5430.72    204.36 o 
  25   2   5     1023.14      986.89     67.50 o 
  26   2   5      743.31      760.73     69.04 o 
  27   2   5      321.24      302.57     45.43 o 
  28   2   5      899.20     1058.52     91.90 o 
  29   2   5        8.19       15.26     32.70 o 
   1   3   5      551.26      675.12     33.21 o 
   2   3   5    14191.72    14846.90    155.95 o 
   3   3   5      976.10      875.58     47.99 o 
   4   3   5     1074.70     1156.43     29.98 o 
   5   3   5      276.15      267.91     15.40 o 
   6   3   5       82.19       85.70     10.12 o 
   7   3   5      118.43       94.51     12.47 o 
   8   3   5     4313.15     4430.22     58.45 o 
   9   3   5     1492.51     1444.79     35.55 o 
  10   3   5      384.10      331.84     19.09 o 
  11   3   5       81.66       64.34     11.45 o 
  12   3   5       17.09       30.59     10.85 o 
  13   3   5     2100.40     2131.09     46.76 o 
  14   3   5     1095.51     1208.62     37.72 o 
  15   3   5     2182.25     2341.65     56.82 o 
  16   3   5     1331.63     1364.98     46.58 o 
  17   3   5     1183.60     1114.49     43.25 o 
  18   3   5      649.66      677.10     37.28 o 
  19   3   5        0.19       15.40     15.80 o 
  20   3   5     1764.93     1784.63     55.50 o 
  21   3   5        1.28        3.90     17.74 o 
  22   3   5       25.41        5.40     20.95 o 
  23   3   5       41.81       30.22     24.16 o 
  24   3   5      692.42      577.78     59.22 o 
  25   3   5       79.48       62.00     31.55 o 
  26   3   5       12.24        4.28     28.82 o 
  27   3   5       19.24       30.48     32.58 o 
  28   3   5       11.21      -18.43     31.84 o 
  29   3   5       28.18       47.44     36.32 o 
   0   4   5     6681.42     5400.53    148.38 o 
   1   4   5      199.68      252.22     29.10 o 
   2   4   5      126.13      168.27     23.36 o 
   3   4   5     8540.84     8097.23    119.93 o 
   4   4   5    10539.40    10677.86    144.92 o 
   5   4   5       12.91       20.74     12.95 o 
   6   4   5      753.22      718.96     26.42 o 
   7   4   5       28.73        7.14     11.25 o 
   8   4   5     8036.50     8235.98    103.49 o 
   9   4   5       81.74       46.61     12.86 o 
  10   4   5       79.70       61.14     14.34 o 
  11   4   5       42.43       55.93     12.58 o 
  12   4   5     7433.87     7583.91     97.45 o 
  13   4   5        3.39       12.93     12.19 o 
  14   4   5     2860.92     2793.63     63.34 o 
  15   4   5     1087.58     1143.87     44.72 o 
  16   4   5     3760.06     3800.21     77.20 o 
  17   4   5      463.02      473.52     35.42 o 
  18   4   5     1212.51     1186.61     50.03 o 
  19   4   5     1288.30     1337.17     53.13 o 
  20   4   5     4394.64     4516.66    101.39 o 
  21   4   5        9.37       28.00     21.95 o 
  22   4   5     3709.61     3540.65     87.40 o 
  23   4   5     1056.54     1061.82     56.95 o 
  24   4   5      164.74      170.40     35.00 o 
  25   4   5       15.16       55.39     32.22 o 
  26   4   5     2850.00     2904.50    107.26 o 
  27   4   5      127.40      180.22     43.83 o 
  28   4   5      232.27      250.27     49.36 o 
   1   5   5    13109.59    13110.27    198.29 o 
   2   5   5     3355.45     2725.04     76.79 o 
   3   5   5     1560.25     1418.55     55.15 o 
   4   5   5      155.89      256.99     26.34 o 
   5   5   5     4330.70     3992.73     83.40 o 
   6   5   5      124.94      145.64     18.86 o 
   7   5   5      154.57      132.54     23.52 o 
   8   5   5      733.66      752.90     41.54 o 
   9   5   5     7427.55     7710.60    105.34 o 
  10   5   5      281.43      234.36     24.16 o 
  11   5   5      139.15      133.31     20.85 o 
  12   5   5      389.88      377.10     46.91 o 
  13   5   5     1630.61     1631.32     56.30 o 
  14   5   5      205.14      125.18     23.08 o 
  15   5   5       83.70       80.49     21.55 o 
  16   5   5       14.40       41.58     20.23 o 
  17   5   5      148.46      124.70     27.05 o 
  18   5   5       45.67       19.25     23.95 o 
  19   5   5        7.05       22.65     22.36 o 
  20   5   5      930.06      876.63     65.27 o 
  21   5   5       41.15       46.63     23.12 o 
  22   5   5      434.87      383.62     45.91 o 
  23   5   5        4.41       60.08     26.05 o 
  24   5   5      227.75      234.28     37.92 o 
  25   5   5     1234.87     1420.16     69.83 o 
  26   5   5       23.45        0.15     35.32 o 
  27   5   5      149.78       97.38     40.86 o 
   0   6   5     5289.61     5323.22    166.32 o 
   1   6   5     2175.24     2181.10     72.62 o 
   2   6   5      267.70      328.73     39.81 o 
   3   6   5        7.45       45.50     20.06 o 
   4   6   5     3603.30     3888.70     87.87 o 
   5   6   5      657.04      595.51     72.59 o 
   6   6   5        8.60       33.25     18.27 o 
   7   6   5       18.34       29.82     16.07 o 
   8   6   5     1785.44     1965.35     71.55 o 
   9   6   5      187.00      176.39     25.68 o 
  10   6   5     2432.30     2350.58     63.91 o 
  11   6   5      854.57      884.36     52.75 o 
  12   6   5      435.39      432.11     38.84 o 
  13   6   5      101.37       83.21     25.65 o 
  14   6   5       40.91       66.32     24.74 o 
  15   6   5       69.18       30.09     24.01 o 
  16   6   5        2.83       -8.46     20.00 o 
  17   6   5      105.61      106.45     24.74 o 
  18   6   5      485.50      402.16     36.45 o 
  19   6   5        4.85        6.49     28.39 o 
  20   6   5      117.00       53.50     27.59 o 
  21   6   5        3.45       -6.33     31.96 o 
  22   6   5      247.39      334.83     39.52 o 
  23   6   5        2.23       21.41     27.28 o 
  24   6   5      369.51      320.39     43.83 o 
  25   6   5       20.03       67.69     34.27 o 
   1   7   5     3666.60     3610.02    100.49 o 
   2   7   5     1344.79     1401.84     65.96 o 
   3   7   5     1890.82     1755.05     70.97 o 
   4   7   5       81.69       67.94     24.59 o 
   5   7   5     4177.42     4375.03    106.73 o 
   6   7   5     1029.09     1052.17     69.72 o 
   7   7   5     1997.57     1967.77     52.90 o 
   8   7   5      291.99      222.45     41.09 o 
   9   7   5     1977.75     1945.65     66.72 o 
  10   7   5      596.51      529.05     50.38 o 
  11   7   5     5205.37     5280.39    132.34 o 
  12   7   5     3034.59     3153.00     92.20 o 
  13   7   5     6107.80     6440.65    135.14 o 
  14   7   5      611.52      588.50     45.96 o 
  15   7   5      120.25      117.87     28.59 o 
  16   7   5       16.40      -16.76     24.41 o 
  17   7   5     2851.84     3246.28    101.57 o 
  18   7   5      405.58      464.45     45.73 o 
  19   7   5       69.73       40.22     29.75 o 
  20   7   5       41.82       27.15     29.42 o 
  21   7   5     1897.23     1926.92     77.33 o 
  22   7   5      167.78      116.97     31.64 o 
  23   7   5      196.07      210.08     37.29 o 
   0   8   5      238.41      251.48     41.76 o 
   1   8   5       98.25      112.25     23.14 o 
   2   8   5        9.11        1.30     21.19 o 
   3   8   5       37.89       43.39     20.22 o 
   4   8   5      634.92      609.68     37.94 o 
   5   8   5        1.10        9.24     15.98 o 
   6   8   5      178.22      218.60     32.59 o 
   7   8   5      372.80      376.28     36.29 o 
   8   8   5     2358.20     2386.66     72.58 o 
   9   8   5       20.30       39.05     26.61 o 
  10   8   5      269.59      339.04     40.88 o 
  11   8   5       74.10       37.23     30.30 o 
  12   8   5      401.83      403.30     60.57 o 
  13   8   5       45.19       39.60     29.52 o 
  14   8   5      153.34      188.67     45.23 o 
  15   8   5      316.39      389.79     46.68 o 
  16   8   5      391.81      443.38     48.50 o 
  17   8   5        2.35       10.94     27.76 o 
  18   8   5      139.58       64.80     32.06 o 
  19   8   5      116.90      128.16     36.01 o 
  20   8   5       25.81       33.48     33.04 o 
  21   8   5        0.01       13.04     31.80 o 
   1   9   5     2245.73     2111.87     68.37 o 
   2   9   5        6.13      -21.24     19.86 o 
   3   9   5      575.39      522.68     45.85 o 
   4   9   5       18.09        4.07     20.62 o 
   5   9   5     1368.36     1226.45     65.54 o 
   6   9   5       43.90        8.93     26.14 o 
   7   9   5      176.87      106.79     50.14 o 
   8   9   5       60.68       47.87     29.64 o 
   9   9   5      612.12      621.58     54.86 o 
  10   9   5      489.11      596.76     55.98 o 
  11   9   5       51.11       29.30     29.18 o 
  12   9   5       10.01       -9.36     28.80 o 
  13   9   5     1067.29     1312.63     78.83 o 
  14   9   5       99.46       36.76     32.94 o 
  15   9   5      122.98      133.93     38.39 o 
  16   9   5       10.26        2.29     31.90 o 
  17   9   5      255.59      287.13     50.76 o 
  18   9   5      162.74      109.95     41.59 o 
   0  10   5     1176.70      944.50     78.84 o 
   1  10   5      192.45      173.13     32.01 o 
   2  10   5      249.56      136.18     33.28 o 
   3  10   5      368.42      379.21     50.56 o 
   4  10   5     1743.96     2020.99     82.10 o 
   5  10   5       28.92       -9.08     29.18 o 
   6  10   5       10.49       -0.47     44.87 o 
   7  10   5      204.08      125.73     45.70 o 
   8  10   5     1950.53     2047.70     93.33 o 
   9  10   5        1.17      -24.43     38.24 o 
  10  10   5      212.52       58.20     43.18 o 
  11  10   5      305.74      277.90     46.87 o 
  12  10   5     1354.36     1484.35    120.47 o 
  13  10   5       17.69      -13.10     31.75 o 
   1  11   5        0.22      -13.15     32.31 o 
   2  11   5        0.43       -5.23     38.61 o 
   3  11   5       30.61       -1.46     35.37 o 
   4  11   5      173.86      177.11     58.49 o 
   5  11   5        4.19       59.97     42.31 o 
   6  11   5       74.27      -10.43     36.37 o 
   0   0   6       31.22       -6.11     17.45 o 
   1   0   6     3788.23     4125.09     61.48 o 
   2   0   6     4091.59     3697.66     58.89 o 
   3   0   6      318.06      381.44     20.33 o 
   4   0   6     9671.35    10223.86    139.79 o 
   5   0   6    10061.48    10604.78    181.81 o 
   6   0   6     4272.79     3962.14     84.70 o 
   7   0   6      989.35      775.76     36.10 o 
   8   0   6    36705.15    39666.44    380.17 o 
   9   0   6    27799.85    27883.02    327.35 o 
  10   0   6     1853.82     2127.12     52.12 o 
  11   0   6     7660.10     7211.18    108.38 o 
  12   0   6    16328.66    17151.74    201.56 o 
  13   0   6      274.66      289.10     24.65 o 
  14   0   6      935.65     1218.61     60.70 o 
  15   0   6     6642.92     6613.79    111.69 o 
  16   0   6     2766.00     2735.17     69.19 o 
  17   0   6      487.60      378.48     61.42 o 
  18   0   6     1785.04     1655.42     67.48 o 
  19   0   6     3318.64     3354.22     96.78 o 
  20   0   6     1074.99      897.49     69.94 o 
  21   0   6       28.01       18.52     28.48 o 
  22   0   6     1837.85     1893.04     98.67 o 
  23   0   6     3560.34     3454.88    154.56 o 
  24   0   6       41.18       17.99     32.28 o 
  25   0   6      398.52      403.21     81.02 o 
  26   0   6      970.56     1244.56     95.09 o 
  27   0   6      619.32      693.77     78.71 o 
  28   0   6      465.58      473.77     84.64 o 
  29   0   6      178.94      113.54     85.90 o 
   1   1   6     2962.86     2491.72     32.81 o 
   2   1   6        8.32       16.52      6.03 o 
   3   1   6       18.65       22.72      6.42 o 
   4   1   6        1.99        4.84      5.82 o 
   5   1   6      653.72      592.15     16.76 o 
   6   1   6       53.53       38.80      7.39 o 
   7   1   6       72.80       83.17     11.06 o 
   8   1   6     1418.62     1393.56     28.05 o 
   9   1   6     2231.16     2091.83     50.10 o 
  10   1   6     3818.28     3869.41     51.54 o 
  11   1   6     1038.24     1128.85     28.71 o 
  12   1   6     1115.93      969.43     30.60 o 
  13   1   6     3184.10     3129.73     57.18 o 
  14   1   6      586.91      784.08     32.98 o 
  15   1   6      162.30      139.17     16.60 o 
  16   1   6     3119.07     3302.75     67.30 o 
  17   1   6     2032.07     2022.85     55.18 o 
  18   1   6       65.65       61.56     16.89 o 
  19   1   6      191.03      171.13     29.52 o 
  20   1   6       78.23       89.59     20.45 o 
  21   1   6        2.18       32.40     20.56 o 
  22   1   6      339.43      310.39     34.70 o 
  23   1   6       27.17       16.71     21.97 o 
  24   1   6      111.78       72.68     25.93 o 
  25   1   6       63.80       78.78     28.32 o 
  26   1   6      117.84       87.25     30.42 o 
  27   1   6       10.37       16.97     30.41 o 
  28   1   6      118.82       93.65     36.48 o 
  29   1   6        4.05       -3.73     36.02 o 
   0   2   6    21917.85    21910.74    251.98 o 
   1   2   6     5186.42     5449.92     69.67 o 
   2   2   6     9132.11     9449.41     92.89 o 
   3   2   6    11094.97    10925.43    104.69 o 
   4   2   6     8334.80     8807.14     79.29 o 
   5   2   6     1476.30     1752.69     35.29 o 
   6   2   6       74.15       58.98      8.34 o 
   7   2   6     2902.45     2824.63     40.94 o 
   8   2   6      433.04      427.74     18.38 o 
   9   2   6      348.01      353.12     17.79 o 
  10   2   6     2660.07     2700.94     43.30 o 
  11   2   6     4103.91     4251.65     57.09 o 
  12   2   6     1624.80     1595.73     41.57 o 
  13   2   6      445.17      537.05     23.87 o 
  14   2   6       90.77       80.44     19.04 o 
  15   2   6     3154.36     3131.25     57.19 o 
  16   2   6     4770.72     4937.06     75.13 o 
  17   2   6     1317.66     1277.74     44.01 o 
  18   2   6      154.83       61.53     23.26 o 
  19   2   6      785.15      805.38     43.82 o 
  20   2   6        9.47       37.31     18.88 o 
  21   2   6       93.64      132.38     24.72 o 
  22   2   6      304.08      230.63     29.80 o 
  23   2   6     2544.92     2340.10     76.96 o 
  24   2   6     2194.10     2379.31     80.55 o 
  25   2   6       31.71       91.33     31.03 o 
  26   2   6        6.69        9.50     28.25 o 
  27   2   6      739.65      848.39     66.25 o 
  28   2   6       19.03       39.06     33.58 o 
  29   2   6        1.75       20.68     39.75 o 
   1   3   6     6302.12     6467.21     82.51 o 
   2   3   6    46181.99    46680.66    376.59 o 
   3   3   6     1934.47     1877.14     44.37 o 
   4   3   6      197.83      153.53     13.81 o 
   5   3   6     4884.24     4990.97     57.42 o 
   6   3   6     6502.98     6496.90     67.88 o 
   7   3   6     2433.17     2487.47     37.77 o 
   8   3   6        5.66        3.48      6.84 o 
   9   3   6      704.59      693.83     24.72 o 
  10   3   6     6128.97     5926.98     72.37 o 
  11   3   6     1603.00     1722.43     36.82 o 
  12   3   6     2858.08     2785.99     51.45 o 
  13   3   6     2371.51     2287.46     49.50 o 
  14   3   6     4797.72     4725.54     71.59 o 
  15   3   6      556.32      550.17     31.37 o 
  16   3   6     2400.60     2386.57     90.62 o 
  17   3   6     7800.57     8057.77    111.90 o 
  18   3   6     6529.12     6638.16    102.37 o 
  19   3   6       76.47       59.18     18.54 o 
  20   3   6        8.09       24.17     17.87 o 
  21   3   6     8617.86     8443.59    131.15 o 
  22   3   6     4777.08     4672.62    116.46 o 
  23   3   6      292.69      260.91     35.34 o 
  24   3   6       99.27       52.71     31.65 o 
  25   3   6      352.80      378.51     47.38 o 
  26   3   6      207.52      262.28     44.12 o 
  27   3   6       43.87       88.46     36.48 o 
  28   3   6      366.71      438.49     63.48 o 
   0   4   6      768.23     1007.42     66.05 o 
   1   4   6      112.84      181.52     25.04 o 
   2   4   6      694.88      763.21     34.77 o 
   3   4   6     2005.86     1960.79     55.68 o 
   4   4   6     4625.58     4471.31     84.36 o 
   5   4   6       13.83       23.73     10.36 o 
   6   4   6      170.11      186.96     15.74 o 
   7   4   6      430.46      446.85     25.77 o 
   8   4   6     1486.43     1462.27     41.06 o 
   9   4   6      244.51      208.53     19.89 o 
  10   4   6        3.05       -0.18     10.65 o 
  11   4   6     1398.92     1375.36     39.59 o 
  12   4   6      491.29      470.43     27.54 o 
  13   4   6      200.43      148.11     18.16 o 
  14   4   6      579.81      578.79     34.98 o 
  15   4   6      386.28      403.67     30.57 o 
  16   4   6       32.33       51.39     17.72 o 
  17   4   6       80.88       54.01     17.76 o 
  18   4   6       50.03       63.27     19.42 o 
  19   4   6      136.79      128.50     23.05 o 
  20   4   6       79.63      101.85     22.71 o 
  21   4   6      665.67      679.02     55.43 o 
  22   4   6     3132.33     3074.37     82.59 o 
  23   4   6      667.60      642.78     52.05 o 
  24   4   6      241.83      211.89     36.57 o 
  25   4   6      112.13      134.33     37.93 o 
  26   4   6       47.60       85.58     37.15 o 
  27   4   6      576.90      514.87     72.40 o 
   1   5   6     3305.67     3238.33     85.90 o 
   2   5   6     3830.87     3797.28     94.10 o 
   3   5   6     3231.13     3259.70     76.60 o 
   4   5   6     1933.41     1893.19     58.00 o 
   5   5   6     1319.86     1222.11     52.37 o 
   6   5   6     3153.18     3466.33     89.65 o 
   7   5   6     1872.34     1770.52     51.45 o 
   8   5   6     1403.26     1259.31     41.59 o 
   9   5   6     1800.79     1776.73     48.12 o 
  10   5   6     3422.12     3372.09    101.31 o 
  11   5   6       18.76       20.30     15.28 o 
  12   5   6       65.04       73.46     18.39 o 
  13   5   6     1392.83     1376.72     65.51 o 
  14   5   6      388.49      286.53     30.61 o 
  15   5   6     1487.53     1522.37     59.06 o 
  16   5   6       13.94       49.47     20.51 o 
  17   5   6      718.66      770.54     50.00 o 
  18   5   6       38.90       27.99     19.42 o 
  19   5   6       56.50       22.43     21.89 o 
  20   5   6      146.28      160.61     30.47 o 
  21   5   6      359.11      371.76     37.62 o 
  22   5   6      181.16      185.23     32.25 o 
  23   5   6      392.80      325.49     35.01 o 
  24   5   6     1216.30     1460.74     87.05 o 
  25   5   6      798.58      748.34     54.49 o 
  26   5   6      407.70      289.80     81.87 o 
   0   6   6     4005.08     3929.41    142.85 o 
   1   6   6     2209.12     2123.98    122.34 o 
   2   6   6       39.92       48.76     20.45 o 
   3   6   6     3955.56     3917.72     89.87 o 
   4   6   6     2049.23     1874.41     62.13 o 
   5   6   6      255.61      257.02     29.45 o 
   6   6   6       24.64       10.39     15.71 o 
   7   6   6     1621.82     1522.82     51.37 o 
   8   6   6      533.77      546.65     35.04 o 
   9   6   6     1178.13     1193.97     56.98 o 
  10   6   6      501.82      451.68     36.27 o 
  11   6   6      552.93      560.80     64.21 o 
  12   6   6      437.80      356.72     37.16 o 
  13   6   6     3470.04     3787.04    133.51 o 
  14   6   6       63.95       91.51     28.44 o 
  15   6   6     1294.50     1362.52     67.58 o 
  16   6   6     1579.81     1552.27     74.40 o 
  17   6   6      619.92      580.27     81.30 o 
  18   6   6      909.31      982.43     57.69 o 
  19   6   6     1435.01     1680.48     72.63 o 
  20   6   6      832.99      867.65     53.85 o 
  21   6   6      146.06      156.23     32.07 o 
  22   6   6      961.84      879.63     56.42 o 
  23   6   6      762.64      833.72     57.45 o 
  24   6   6       57.25      101.02     30.44 o 
   1   7   6      284.53      288.45     37.56 o 
   2   7   6        4.72       22.52     23.79 o 
   3   7   6        1.88       25.58     23.00 o 
   4   7   6      406.84      323.62     35.33 o 
   5   7   6      130.01       87.94     25.32 o 
   6   7   6      276.19      191.87     30.27 o 
   7   7   6     2006.66     2040.00     68.81 o 
   8   7   6      241.81      226.41     31.10 o 
   9   7   6      388.62      269.87     32.78 o 
  10   7   6      411.22      453.83     47.06 o 
  11   7   6       96.61      120.14     32.02 o 
  12   7   6      778.31      626.58     55.38 o 
  13   7   6        6.94       37.85     28.47 o 
  14   7   6        4.15       11.63     23.59 o 
  15   7   6      228.27      254.58     43.61 o 
  16   7   6        6.53       20.07     25.72 o 
  17   7   6        7.20       -2.80     31.79 o 
  18   7   6       47.21      110.40     31.30 o 
  19   7   6       53.51       79.09     30.98 o 
  20   7   6       25.85       26.08     29.56 o 
  21   7   6        4.14      -18.85     27.54 o 
  22   7   6        2.41      -13.11     29.02 o 
  23   7   6       53.94       72.34     39.07 o 
   0   8   6     1673.95     1716.95    110.53 o 
   1   8   6     1725.85     1655.78     76.30 o 
   2   8   6      119.23      134.45     27.54 o 
   3   8   6      838.68      873.73     52.32 o 
   4   8   6      977.43     1022.46     51.00 o 
   5   8   6     1601.66     1686.13     59.69 o 
   6   8   6      253.74      180.62     45.19 o 
   7   8   6     1800.17     1797.82    105.77 o 
   8   8   6      465.92      530.95     63.13 o 
   9   8   6      688.08      717.99     54.80 o 
  10   8   6      320.33      391.02     43.73 o 
  11   8   6     2771.84     3182.86     98.06 o 
  12   8   6     1551.61     1687.01     79.61 o 
  13   8   6      572.39      527.52     51.84 o 
  14   8   6     1006.07      979.49     70.68 o 
  15   8   6     1323.42     1647.23     82.83 o 
  16   8   6     1261.79     1331.52     77.67 o 
  17   8   6      201.79      222.26     42.62 o 
  18   8   6      482.54      467.41     48.69 o 
  19   8   6      498.06      565.74     53.19 o 
  20   8   6      548.19      559.45     73.23 o 
   1   9   6      427.34      355.82     36.03 o 
   2   9   6     1219.30     1176.06     74.82 o 
   3   9   6       12.16       -4.83     21.03 o 
   4   9   6       29.27       -8.86     20.43 o 
   5   9   6      923.08      884.49     59.11 o 
   6   9   6     1296.29     1346.96     64.53 o 
   7   9   6      130.95      136.36     36.16 o 
   8   9   6       15.05      -30.82     26.24 o 
   9   9   6      797.31      881.60     64.56 o 
  10   9   6      776.73      922.17     66.94 o 
  11   9   6       16.67       -7.80     29.18 o 
  12   9   6      663.02      709.09     65.36 o 
  13   9   6      805.91      864.61     66.48 o 
  14   9   6      228.12      225.53     41.20 o 
  15   9   6      242.46      239.27     41.76 o 
  16   9   6      531.65      404.20     53.33 o 
  17   9   6       60.21       51.10     52.49 o 
   0  10   6       15.88       26.87     36.81 o 
   1  10   6       37.74       65.09     27.25 o 
   2  10   6       90.99       26.72     29.45 o 
   3  10   6      129.04      111.83     37.55 o 
   4  10   6        0.94      -21.26     26.75 o 
   5  10   6        6.47        6.97     38.94 o 
   6  10   6       23.26       15.12     31.30 o 
   7  10   6      111.64       92.11     35.47 o 
   8  10   6      201.18      106.45     44.46 o 
   9  10   6       14.61       13.65     47.07 o 
  10  10   6       93.69       50.26     34.78 o 
  11  10   6       20.01      -10.17     40.22 o 
  12  10   6       31.27       25.00     34.74 o 
   1  11   6      227.58      291.59     57.75 o 
   2  11   6       39.10      -25.68     31.46 o 
   3  11   6      145.56       93.33     36.52 o 
   4  11   6       73.32       90.95     43.52 o 
   1   1   7     1495.73     1461.80     25.56 o 
   2   1   7    21001.49    21202.63    152.90 o 
   3   1   7     7133.98     6381.44     70.18 o 
   4   1   7     8577.24     8373.10     82.85 o 
   5   1   7      130.57      132.84     11.64 o 
   6   1   7    21395.11    21271.86    168.87 o 
   7   1   7     3832.14     3964.03     49.03 o 
   8   1   7     4284.84     4252.88     52.80 o 
   9   1   7     6476.01     6724.92     72.28 o 
  10   1   7     6059.81     6039.23     69.25 o 
  11   1   7     2416.69     2459.98     42.45 o 
  12   1   7      106.09       92.23     14.70 o 
  13   1   7      916.30      895.63     32.35 o 
  14   1   7     3956.95     4238.54     61.47 o 
  15   1   7        6.96       18.31     11.53 o 
  16   1   7      186.51      153.67     17.58 o 
  17   1   7      482.36      506.06     28.57 o 
  18   1   7      278.60      282.00     25.71 o 
  19   1   7       74.84       88.05     21.67 o 
  20   1   7     1964.40     1934.07     60.29 o 
  21   1   7     3231.07     3277.61     78.27 o 
  22   1   7      675.40      507.08     43.03 o 
  23   1   7     1225.45     1385.22     64.69 o 
  24   1   7      789.92      880.30     63.04 o 
  25   1   7      190.13      147.99     44.67 o 
  26   1   7      975.42      950.86     82.39 o 
  27   1   7        3.50       47.10     35.58 o 
  28   1   7      815.65      996.17    100.95 o 
   0   2   7     3032.78     3452.91     70.31 o 
   1   2   7      322.08      538.09     29.38 o 
   2   2   7       36.63        8.83      7.38 o 
   3   2   7     1992.73     1752.82     29.83 o 
   4   2   7     3234.99     3321.69     43.05 o 
   5   2   7      805.59      924.51     22.72 o 
   6   2   7      188.31      264.89     17.14 o 
   7   2   7     7235.35     7356.87     73.46 o 
   8   2   7     1787.02     1603.49     31.97 o 
   9   2   7        6.39        2.52      8.12 o 
  10   2   7      407.69      426.37     20.32 o 
  11   2   7     2867.91     2863.98     47.09 o 
  12   2   7     3115.15     3158.31     50.94 o 
  13   2   7      496.37      423.54     22.81 o 
  14   2   7     3659.65     3757.60     62.83 o 
  15   2   7     5208.73     5006.82     75.41 o 
  16   2   7      732.18      699.03     32.49 o 
  17   2   7       34.78       18.60     14.10 o 
  18   2   7       22.98       12.29     15.05 o 
  19   2   7     8058.96     7744.38    154.92 o 
  20   2   7      701.06      595.17     41.65 o 
  21   2   7      413.34      366.03     33.86 o 
  22   2   7       15.29       26.31     21.34 o 
  23   2   7     3303.40     3212.72     99.67 o 
  24   2   7      214.14      160.83     35.65 o 
  25   2   7       41.61       -4.76     31.93 o 
  26   2   7       12.85       16.04     42.21 o 
  27   2   7      590.32      686.64     86.00 o 
  28   2   7       16.19       29.78     48.12 o 
   1   3   7        6.32        2.69      8.77 o 
   2   3   7      431.48      594.27     33.07 o 
   3   3   7     6175.82     6463.29     85.29 o 
   4   3   7      127.56      124.40     12.64 o 
   5   3   7      117.59      118.39     11.68 o 
   6   3   7     1733.43     1899.75     34.41 o 
   7   3   7     2428.13     2202.19     37.08 o 
   8   3   7       67.91       59.82     11.60 o 
   9   3   7      742.21      775.04     30.91 o 
  10   3   7        1.33        2.87      8.89 o 
  11   3   7       97.82       80.83     12.87 o 
  12   3   7      861.43      816.50     31.03 o 
  13   3   7       83.66       53.45     13.07 o 
  14   3   7     1008.49     1033.32     46.60 o 
  15   3   7      143.38       87.12     15.35 o 
  16   3   7     1294.72     1294.02     51.56 o 
  17   3   7     1579.31     1458.96     48.87 o 
  18   3   7      938.60     1078.62     45.60 o 
  19   3   7     1493.82     1645.53     54.72 o 
  20   3   7      596.28      525.78     40.95 o 
  21   3   7     1336.68     1386.98     59.67 o 
  22   3   7      143.38      105.33     30.14 o 
  23   3   7       19.93       39.47     26.71 o 
  24   3   7      810.86      645.81     67.72 o 
  25   3   7      122.86      115.29     58.76 o 
  26   3   7       94.77      115.01     52.74 o 
  27   3   7       25.14       34.99     47.59 o 
   0   4   7     4706.28     4022.12    147.41 o 
   1   4   7     2160.81     2124.94     80.17 o 
   2   4   7       35.05       61.53     13.86 o 
   3   4   7    15461.56    15836.66    164.14 o 
   4   4   7     1150.08     1206.81     37.00 o 
   5   4   7     2180.76     2061.39     40.51 o 
   6   4   7     1552.85     1533.27     53.56 o 
   7   4   7     9023.86     9322.12    109.68 o 
   8   4   7       39.55       29.57     12.04 o 
   9   4   7      584.83      715.13     29.56 o 
  10   4   7      172.25      174.61     17.63 o 
  11   4   7     3714.82     3362.08     63.18 o 
  12   4   7      759.78      774.22     38.88 o 
  13   4   7     1311.33     1281.78     40.56 o 
  14   4   7      599.72      679.79     35.60 o 
  15   4   7     4481.92     4502.58     80.73 o 
  16   4   7      479.57      533.94     34.04 o 
  17   4   7      121.02       86.58     22.91 o 
  18   4   7      191.29      184.37     26.33 o 
  19   4   7     2072.73     2090.10     69.34 o 
  20   4   7      388.94      443.75     35.38 o 
  21   4   7      671.41      778.37     54.06 o 
  22   4   7     1698.24     1647.76     73.30 o 
  23   4   7     1739.09     1716.80     87.27 o 
  24   4   7       53.89       51.88     34.35 o 
  25   4   7       33.88       41.70     33.87 o 
  26   4   7      423.60      398.71     72.05 o 
  27   4   7      820.21     1091.60    149.20 o 
   1   5   7     4569.18     4848.47    111.21 o 
   2   5   7      729.58      702.09     35.91 o 
   3   5   7       22.44       55.05     15.63 o 
   4   5   7       18.83       13.16     15.55 o 
   5   5   7      824.26      804.98     43.26 o 
   6   5   7     4244.57     3788.15     76.12 o 
   7   5   7     1057.57     1048.85     42.19 o 
   8   5   7       39.57       45.68     15.04 o 
   9   5   7      234.62      210.75     22.45 o 
  10   5   7     6861.37     6766.81    110.91 o 
  11   5   7     2381.93     2496.18     65.04 o 
  12   5   7     2990.03     2933.00     87.30 o 
  13   5   7       14.11       28.84     20.14 o 
  14   5   7     4733.48     4764.72    107.42 o 
  15   5   7      279.02      232.96     31.49 o 
  16   5   7       55.26       66.24     20.81 o 
  17   5   7      788.68      817.59     48.80 o 
  18   5   7     1885.94     1913.24     71.94 o 
  19   5   7       85.70      109.28     26.42 o 
  20   5   7     3094.54     3485.96     88.53 o 
  21   5   7      156.02      141.82     32.66 o 
  22   5   7      211.68      191.02     52.36 o 
  23   5   7       92.48       82.95     31.33 o 
  24   5   7      939.90      960.59     74.71 o 
  25   5   7      103.92      130.71     36.84 o 
   0   6   7     1012.82      921.30     79.14 o 
   1   6   7     2328.99     2669.40     85.29 o 
   2   6   7        4.80        3.71     19.72 o 
   3   6   7       96.51       82.43     22.89 o 
   4   6   7       47.59       55.46     26.29 o 
   5   6   7     1750.94     1837.49     63.79 o 
   6   6   7      414.18      405.77     31.92 o 
   7   6   7      137.25      128.46     21.74 o 
   8   6   7     2078.93     2061.44     68.29 o 
   9   6   7     1057.24     1085.05     68.20 o 
  10   6   7      195.35      207.65     30.35 o 
  11   6   7     1451.28     1530.46     55.86 o 
  12   6   7     3485.26     3480.32    107.22 o 
  13   6   7     1107.87     1176.30     61.93 o 
  14   6   7      118.66      121.01     28.72 o 
  15   6   7     1553.43     1605.95     71.61 o 
  16   6   7       39.04       38.55     25.48 o 
  17   6   7       23.52       15.67     26.79 o 
  18   6   7        3.89       -5.57     24.61 o 
  19   6   7      681.31      591.77     53.91 o 
  20   6   7       58.95       17.21     30.50 o 
  21   6   7       27.29       36.64     28.25 o 
  22   6   7       21.38       73.99     35.60 o 
  23   6   7      192.12      191.39     35.67 o 
  24   6   7       14.36       22.00     29.27 o 
   1   7   7     1494.76     1270.02     67.86 o 
   2   7   7     4079.90     4335.94    116.08 o 
   3   7   7      180.32      133.61     28.36 o 
   4   7   7        4.85      -11.57     22.71 o 
   5   7   7      657.59      676.54     48.09 o 
   6   7   7     5842.19     5943.22    110.68 o 
   7   7   7        9.56       -1.31     29.63 o 
   8   7   7       11.51        8.75     20.80 o 
   9   7   7       74.92       39.74     26.51 o 
  10   7   7      860.77      850.32     61.54 o 
  11   7   7       34.58       28.17     27.19 o 
  12   7   7     2213.71     2190.76     87.75 o 
  13   7   7     4044.58     4514.18    126.20 o 
  14   7   7     4993.98     5172.81    151.04 o 
  15   7   7       47.00       56.05     37.05 o 
  16   7   7      429.72      542.08     61.81 o 
  17   7   7      245.96      245.30     40.38 o 
  18   7   7     2205.42     2688.22    125.86 o 
  19   7   7        0.47       43.66     50.28 o 
  20   7   7      613.61      617.89     62.20 o 
  21   7   7        2.64       11.69     35.81 o 
  22   7   7      219.21      172.20     59.26 o 
   0   8   7      323.53      236.28     64.10 o 
   1   8   7      572.17      488.05     70.43 o 
   2   8   7        3.88       27.33     26.17 o 
   3   8   7      166.62      228.20     38.52 o 
   4   8   7        4.07       29.30     23.89 o 
   5   8   7       86.07       75.24     27.71 o 
   6   8   7        2.19        8.69     24.05 o 
   7   8   7       74.96       71.46     26.67 o 
   8   8   7      821.35      905.45     57.40 o 
   9   8   7        6.15       31.10     29.66 o 
  10   8   7       59.63       37.71     29.99 o 
  11   8   7      438.00      534.26     57.80 o 
  12   8   7        9.53       23.88     29.52 o 
  13   8   7      478.47      524.60     55.73 o 
  14   8   7       22.16       46.23     29.98 o 
  15   8   7      438.98      404.18     48.87 o 
  16   8   7        6.72      -45.66     30.44 o 
  17   8   7       44.00       80.69     43.19 o 
  18   8   7       70.21       27.12     40.95 o 
  19   8   7      372.12      484.73     58.09 o 
   1   9   7        0.58       18.04     20.86 o 
   2   9   7     1049.50     1048.75     55.84 o 
   3   9   7        9.48       49.00     23.34 o 
   4   9   7       55.92       61.82     29.65 o 
   5   9   7        1.12       -4.75     25.74 o 
   6   9   7      455.81      428.58     43.18 o 
   7   9   7        6.10        9.53     23.84 o 
   8   9   7       37.94       99.26     32.98 o 
   9   9   7        1.55       20.09     29.24 o 
  10   9   7      594.35      551.77     54.05 o 
  11   9   7      110.20      140.90     37.75 o 
  12   9   7       94.28      187.79     42.07 o 
  13   9   7      210.37      231.42     42.00 o 
  14   9   7      453.78      479.45     53.18 o 
  15   9   7      173.17      124.86     40.69 o 
  16   9   7      207.33      196.60     51.19 o 
   0  10   7      346.08      266.00     52.37 o 
   1  10   7      436.65      438.29     43.25 o 
   2  10   7      131.40      117.62     30.09 o 
   3  10   7     1325.66     1312.55     74.27 o 
   4  10   7      396.65      442.33     80.78 o 
   5  10   7      500.53      461.33     51.68 o 
   6  10   7       22.41       21.65     32.45 o 
   7  10   7     1018.83     1197.48     76.05 o 
   8  10   7      467.92      344.05     59.00 o 
   9  10   7      274.56      321.91     48.93 o 
  10  10   7       40.29       37.56     33.70 o 
  11  10   7      848.72      819.69     99.24 o 
   0   0   8     2505.06     2011.81     80.72 o 
   1   0   8     1254.47     1170.74     32.98 o 
   2   0   8     2104.74     2097.02     46.72 o 
   3   0   8     2687.95     2837.71     57.30 o 
   4   0   8    36458.98    35187.72    346.46 o 
   5   0   8     1532.90     1457.77     48.54 o 
   6   0   8     2685.44     3018.19    174.53 o 
   7   0   8     4577.61     4845.00     77.24 o 
   8   0   8     4426.94     3960.99     75.99 o 
   9   0   8      397.65      400.86     27.26 o 
  10   0   8     8768.71     9875.90    198.74 o 
  11   0   8      399.93      459.61     30.22 o 
  12   0   8      160.08      266.96     25.80 o 
  13   0   8        4.26       -8.35     13.36 o 
  14   0   8      601.09      599.92     37.67 o 
  15   0   8      578.51      588.34     45.27 o 
  16   0   8     1138.03     1146.83     59.37 o 
  17   0   8       85.25       67.32     28.76 o 
  18   0   8     2462.02     2589.62    104.80 o 
  19   0   8       74.38      104.43     35.63 o 
  20   0   8     1462.80     1698.31    242.56 o 
  21   0   8       23.36       17.53     39.02 o 
  22   0   8     7830.71     7840.36    445.77 o 
  23   0   8        0.15      -35.15     39.43 o 
  24   0   8      105.73      128.89     58.16 o 
  25   0   8       65.44       44.80     58.89 o 
  26   0   8      632.99      547.78     93.32 o 
  27   0   8       50.61       55.44     56.66 o 
  28   0   8      842.68      875.69    117.80 o 
   1   1   8     1072.58     1005.83     20.44 o 
   2   1   8      187.80      202.07     13.43 o 
   3   1   8      308.86      290.06     15.84 o 
   4   1   8       10.92        8.71      7.67 o 
   5   1   8      842.74      812.31     25.39 o 
   6   1   8       13.02       14.55      7.30 o 
   7   1   8     2048.04     2106.08     37.85 o 
   8   1   8       16.24       15.36      8.16 o 
   9   1   8       38.91       59.91     10.07 o 
  10   1   8       65.16       40.83      9.97 o 
  11   1   8       79.69       84.75     12.44 o 
  12   1   8       59.38       60.31     11.59 o 
  13   1   8     2580.62     2643.30     47.73 o 
  14   1   8      538.70      576.15     28.69 o 
  15   1   8      253.43      275.07     26.11 o 
  16   1   8     1561.74     1529.69     62.40 o 
  17   1   8     2957.19     3104.03     92.04 o 
  18   1   8       11.67       -5.00     17.90 o 
  19   1   8      115.79       60.50     26.79 o 
  20   1   8        6.18        1.07     22.16 o 
  21   1   8      520.47      555.41     60.89 o 
  22   1   8        1.59       12.85     31.43 o 
  23   1   8      160.94      154.89     53.98 o 
  24   1   8        0.61      -10.22     28.81 o 
  25   1   8      159.52      120.50     40.88 o 
  26   1   8      139.88       96.77     42.41 o 
  27   1   8       25.21       56.61     38.93 o 
  28   1   8       27.66       74.59     50.69 o 
   0   2   8    14582.51    14551.97    215.82 o 
   1   2   8     3168.10     3747.42     71.19 o 
   2   2   8      199.72      239.75     15.34 o 
   3   2   8      454.22      515.17     17.99 o 
   4   2   8    20049.35    19532.01    150.15 o 
   5   2   8        8.91       13.93      7.39 o 
   6   2   8     2261.32     2241.53     45.97 o 
   7   2   8       15.45       26.82      8.43 o 
   8   2   8     6669.74     6463.04     77.24 o 
   9   2   8      197.95      253.82     16.63 o 
  10   2   8     1465.57     1655.44     38.18 o 
  11   2   8      546.40      679.25     26.26 o 
  12   2   8      261.11      266.41     18.67 o 
  13   2   8      293.02      349.15     23.34 o 
  14   2   8       53.24       49.72     15.12 o 
  15   2   8      103.06       56.29     15.71 o 
  16   2   8     2605.23     2613.30     60.84 o 
  17   2   8       71.31       36.99     17.50 o 
  18   2   8      615.70      556.90     41.53 o 
  19   2   8       21.71       54.85     22.70 o 
  20   2   8     2667.31     2715.13     88.47 o 
  21   2   8      904.27      817.46     59.75 o 
  22   2   8      420.86      527.74     82.82 o 
  23   2   8      100.33      180.90     40.99 o 
  24   2   8      865.41      804.94     71.36 o 
  25   2   8      241.39      181.37     47.61 o 
  26   2   8       74.28       56.87     39.89 o 
  27   2   8      130.39      125.63     50.40 o 
   1   3   8     4511.49     4354.08     69.57 o 
   2   3   8      123.91      172.00     19.33 o 
   3   3   8     1093.45     1051.21     34.08 o 
   4   3   8      596.10      490.34     21.26 o 
   5   3   8    27087.97    27287.55    202.51 o 
   6   3   8     1680.04     1996.44     36.75 o 
   7   3   8      273.73      268.27     25.22 o 
   8   3   8     1988.46     2082.23     42.88 o 
   9   3   8    12164.81    12124.24    122.61 o 
  10   3   8      160.64      169.00     17.26 o 
  11   3   8     6811.03     6800.07     86.92 o 
  12   3   8      442.48      358.00     23.11 o 
  13   3   8     5558.24     5401.05     85.81 o 
  14   3   8       27.46       26.91     17.09 o 
  15   3   8     1677.37     1783.49     65.22 o 
  16   3   8       56.03       52.36     20.65 o 
  17   3   8     4381.46     4510.40     90.73 o 
  18   3   8       28.42       26.22     18.75 o 
  19   3   8      134.48      105.18     27.45 o 
  20   3   8      424.78      454.89     46.87 o 
  21   3   8     4869.53     4866.50    139.85 o 
  22   3   8      195.67      160.78     36.90 o 
  23   3   8        3.96       29.31     29.60 o 
  24   3   8      431.45      380.52     48.64 o 
  25   3   8     2099.47     2147.00    129.85 o 
  26   3   8       95.24       90.34     51.54 o 
  27   3   8       26.21       28.55     48.92 o 
   0   4   8       17.40       -6.73     15.89 o 
   1   4   8      674.03      725.61     32.49 o 
   2   4   8       30.04       31.16     12.32 o 
   3   4   8     3847.29     3914.16     68.38 o 
   4   4   8      897.32      905.27     34.77 o 
   5   4   8       36.55       24.50     11.33 o 
   6   4   8      162.68      163.89     18.04 o 
   7   4   8     1162.44     1216.78     43.34 o 
   8   4   8     2267.60     2316.49     50.76 o 
   9   4   8       78.24       95.61     15.34 o 
  10   4   8      526.96      655.37     30.43 o 
  11   4   8        4.28       11.03     13.42 o 
  12   4   8      805.55      853.36     41.31 o 
  13   4   8       75.15       90.16     21.97 o 
  14   4   8       81.62      113.83     19.35 o 
  15   4   8        0.49       -8.47     22.70 o 
  16   4   8     1756.71     1737.59     58.95 o 
  17   4   8     1046.48     1110.79     51.96 o 
  18   4   8     1115.44     1180.47     62.92 o 
  19   4   8      593.80      594.45     42.77 o 
  20   4   8      518.05      460.60     75.95 o 
  21   4   8        0.43        3.93     23.30 o 
  22   4   8      266.69      274.93     45.02 o 
  23   4   8       11.59       31.51     35.56 o 
  24   4   8       75.73       73.72     39.41 o 
  25   4   8      164.66      175.64     49.47 o 
  26   4   8        0.48      -43.51     45.16 o 
   1   5   8     3044.32     3110.89     64.10 o 
   2   5   8      213.32      260.63     26.20 o 
   3   5   8     5848.64     5853.30     91.07 o 
   4   5   8      367.72      345.03     29.60 o 
   5   5   8     1297.81     1454.81     51.08 o 
   6   5   8      468.51      505.34     31.17 o 
   7   5   8      140.72      177.96     21.83 o 
   8   5   8      203.53      183.85     20.43 o 
   9   5   8      448.19      393.50     28.89 o 
  10   5   8       12.65       17.18     15.10 o 
  11   5   8     2686.20     2587.44     63.56 o 
  12   5   8        0.26        8.54     16.14 o 
  13   5   8     3347.71     3167.51    137.22 o 
  14   5   8       53.71       39.08     36.20 o 
  15   5   8       66.96       80.15     25.02 o 
  16   5   8        3.17       21.82     22.05 o 
  17   5   8     2099.95     2201.54     90.03 o 
  18   5   8       72.39       26.57     23.13 o 
  19   5   8       37.33       29.37     22.46 o 
  20   5   8       14.27       61.73     27.09 o 
  21   5   8      999.64     1011.36     70.64 o 
  22   5   8       18.50       -0.81     30.16 o 
  23   5   8       76.43       34.91     39.11 o 
  24   5   8        0.22      -21.74     39.38 o 
  25   5   8      395.16      391.91     63.45 o 
   0   6   8     4802.92     4790.74    133.73 o 
   1   6   8      230.60      255.94     46.78 o 
   2   6   8      873.20      904.77     45.21 o 
   3   6   8       52.16       67.22     23.02 o 
   4   6   8     5284.25     5198.66    127.72 o 
   5   6   8      266.43      334.94     34.86 o 
   6   6   8      542.73      606.45     38.95 o 
   7   6   8        0.15       22.18     16.79 o 
   8   6   8     1272.70     1233.30     55.05 o 
   9   6   8      794.49      784.60     47.13 o 
  10   6   8       46.57       24.71     19.71 o 
  11   6   8       24.80       22.32     20.46 o 
  12   6   8     5954.14     6211.02    127.64 o 
  13   6   8     1318.74     1385.12     78.88 o 
  14   6   8      407.85      298.56     44.77 o 
  15   6   8      374.94      354.75     44.36 o 
  16   6   8     2844.81     2798.55     95.81 o 
  17   6   8      126.76      166.84     37.61 o 
  18   6   8      459.11      577.62     55.63 o 
  19   6   8       83.74       45.81     31.31 o 
  20   6   8      257.79      249.58     44.76 o 
  21   6   8        4.08       14.76     32.31 o 
  22   6   8      438.00      396.68     52.23 o 
  23   6   8        1.70      -25.88     30.77 o 
   1   7   8        1.68      -17.07     21.86 o 
   2   7   8       73.01       20.62     28.60 o 
   3   7   8        2.80      -24.59     19.06 o 
   4   7   8       70.23       56.49     30.16 o 
   5   7   8       98.10       67.41     25.09 o 
   6   7   8        0.67      -16.76     18.84 o 
   7   7   8      405.92      417.61     39.94 o 
   8   7   8      367.73      356.58     69.62 o 
   9   7   8      138.37      127.84     31.00 o 
  10   7   8      138.06      151.08     29.83 o 
  11   7   8      984.82     1117.27     90.30 o 
  12   7   8      413.62      547.62     65.36 o 
  13   7   8      181.15      146.58     42.81 o 
  14   7   8      114.24      129.41     38.61 o 
  15   7   8        8.31      -33.07     30.16 o 
  16   7   8        4.74       -0.07     30.95 o 
  17   7   8        6.40       44.11     36.41 o 
  18   7   8       30.76       35.30     35.22 o 
  19   7   8      109.22       31.88     33.92 o 
  20   7   8       83.39       63.45     33.65 o 
  21   7   8       42.04      -20.37     33.76 o 
   0   8   8     5963.64     5670.44    203.88 o 
   1   8   8      327.35      224.82     48.30 o 
   2   8   8       21.82       14.84     25.02 o 
   3   8   8        2.53       22.56     25.17 o 
   4   8   8     2298.95     2295.49    125.99 o 
   5   8   8        0.69        7.64     24.46 o 
   6   8   8      133.49      190.66     32.09 o 
   7   8   8       14.17       41.99     25.75 o 
   8   8   8      812.09      924.06     58.85 o 
   9   8   8        1.19      -12.26     29.88 o 
  10   8   8      210.61      237.08     41.87 o 
  11   8   8       37.71      110.24     61.89 o 
  12   8   8     3558.32     3473.23    174.18 o 
  13   8   8       63.07      130.22     45.23 o 
  14   8   8     1243.40     1291.26    100.21 o 
  15   8   8       19.37       34.44     62.87 o 
  16   8   8     1171.70     1434.73    107.29 o 
  17   8   8      241.72      204.88     55.86 o 
  18   8   8      652.94      590.54     69.88 o 
   1   9   8      692.18      742.93     65.68 o 
   2   9   8      129.63       59.64     31.34 o 
   3   9   8     1714.91     1568.50     77.10 o 
   4   9   8      103.81      111.14     37.61 o 
   5   9   8     1527.24     1488.06    121.97 o 
   6   9   8       98.20       60.09     30.65 o 
   7   9   8      948.82      985.90     81.55 o 
   8   9   8       26.16       73.16     41.07 o 
   9   9   8     1009.20     1197.23    125.60 o 
  10   9   8       51.12       61.19     43.72 o 
  11   9   8       12.39       80.49     38.68 o 
  12   9   8       22.58       25.76     37.48 o 
  13   9   8      637.15      693.19     71.67 o 
  14   9   8        9.98       -7.73     37.84 o 
  15   9   8      379.93      370.82     61.93 o 
   0  10   8       89.61       67.15     39.59 o 
   1  10   8       26.71       -7.93     23.42 o 
   2  10   8       66.42       44.58     33.61 o 
   3  10   8       62.31       62.15     31.47 o 
   4  10   8       50.35       38.12     32.07 o 
   5  10   8        2.22        8.42     39.59 o 
   6  10   8        3.37       37.50     32.21 o 
   7  10   8       12.68       26.35     35.05 o 
   8  10   8       86.57       94.58     43.60 o 
   9  10   8        8.18      -13.06     37.64 o 
   1   1   9       26.46       11.11      6.85 o 
   2   1   9    20095.77    18750.33    147.57 o 
   3   1   9      154.23      118.28     12.24 o 
   4   1   9      313.46      300.03     17.90 o 
   5   1   9      544.68      636.23     24.26 o 
   6   1   9    15402.93    15719.73    153.10 o 
   7   1   9     2101.87     2023.83     44.95 o 
   8   1   9      559.35      497.32     26.84 o 
   9   1   9      946.78     1055.24     36.05 o 
  10   1   9     1945.52     1965.34     49.93 o 
  11   1   9      114.30       85.17     15.66 o 
  12   1   9      483.72      541.01     30.45 o 
  13   1   9      538.86      541.59     31.34 o 
  14   1   9     3031.55     2907.47     89.25 o 
  15   1   9      228.70      305.16     27.90 o 
  16   1   9      926.74     1003.28     46.85 o 
  17   1   9        4.19       13.32     18.69 o 
  18   1   9     3257.76     3212.35     85.10 o 
  19   1   9        1.78       -8.85     21.77 o 
  20   1   9     2236.52     2539.36     86.80 o 
  21   1   9      902.93      777.43     59.15 o 
  22   1   9     2265.09     2182.05    141.25 o 
  23   1   9      140.40      153.14     40.34 o 
  24   1   9      747.69      724.40     69.74 o 
  25   1   9      585.58      694.79     69.18 o 
  26   1   9      240.47      236.97     50.14 o 
  27   1   9       19.82       81.66     49.51 o 
   0   2   9    11479.79    11953.14    167.65 o 
   1   2   9      549.24      554.64     22.06 o 
   2   2   9     1752.09     1619.16     33.67 o 
   3   2   9    11632.00    11541.25    111.90 o 
   4   2   9      649.45      695.70     28.61 o 
   5   2   9      243.12      279.69     19.73 o 
   6   2   9        0.74       12.00      9.50 o 
   7   2   9    10723.51    10269.55    112.64 o 
   8   2   9       16.57       19.66     11.58 o 
   9   2   9     1009.90     1044.45     37.11 o 
  10   2   9       18.55       13.13     12.24 o 
  11   2   9     3212.61     3400.46     65.11 o 
  12   2   9      998.41     1052.68     40.31 o 
  13   2   9     1112.42     1232.13     51.57 o 
  14   2   9      690.68      665.93     38.82 o 
  15   2   9     3516.70     3634.81     79.21 o 
  16   2   9       92.54      103.78     21.77 o 
  17   2   9       35.40       13.87     18.30 o 
  18   2   9       14.85        1.22     20.62 o 
  19   2   9     1722.04     1764.04     77.84 o 
  20   2   9      258.66      142.58     33.01 o 
  21   2   9        8.94       13.92     27.11 o 
  22   2   9      717.63      656.61     72.12 o 
  23   2   9     1147.34     1228.94    155.77 o 
  24   2   9      744.38      637.93     66.76 o 
  25   2   9      187.51       85.93     39.51 o 
  26   2   9       31.13      -20.60     37.36 o 
  27   2   9      669.10      570.57    110.77 o 
   1   3   9      235.46      313.27     42.11 o 
   2   3   9     3203.32     3328.58     61.59 o 
   3   3   9      256.59      267.04     28.58 o 
   4   3   9     1426.26     1453.80     35.89 o 
   5   3   9      146.63      147.95     15.80 o 
   6   3   9     1729.75     1494.74     45.90 o 
   7   3   9     1568.84     1565.11     44.83 o 
   8   3   9      939.46      850.47     40.96 o 
   9   3   9        0.40        7.72     12.54 o 
  10   3   9       60.18       66.23     15.71 o 
  11   3   9       49.12       47.70     15.32 o 
  12   3   9      742.84      912.81     46.58 o 
  13   3   9      720.06      812.89     41.92 o 
  14   3   9       14.39       26.68     15.93 o 
  15   3   9        0.59       -2.42     15.62 o 
  16   3   9        0.54        1.39     19.24 o 
  17   3   9      378.23      349.18     42.67 o 
  18   3   9        2.65        0.10     19.38 o 
  19   3   9       36.53       14.42     21.76 o 
  20   3   9       90.78       27.58     22.60 o 
  21   3   9      160.61      126.67     42.21 o 
  22   3   9      179.08      155.26     37.46 o 
  23   3   9      393.75      497.36     54.60 o 
  24   3   9        1.83       26.11     30.96 o 
  25   3   9        8.08        2.28     36.74 o 
  26   3   9      289.17      391.31     72.53 o 
   0   4   9      962.23     1140.58     57.11 o 
   1   4   9     4867.64     5117.92     82.26 o 
   2   4   9     1411.20     1347.19     45.40 o 
   3   4   9     3110.74     3200.73     69.21 o 
   4   4   9        2.69       10.31     11.89 o 
   5   4   9     7047.01     7173.23    114.63 o 
   6   4   9     1371.83     1289.47     44.74 o 
   7   4   9     1936.29     1908.55     64.48 o 
   8   4   9     2200.41     2581.36     61.68 o 
   9   4   9     2420.27     2533.49     57.95 o 
  10   4   9       71.54       33.25     15.95 o 
  11   4   9     3061.44     3061.95     70.27 o 
  12   4   9     4094.79     3897.32     81.28 o 
  13   4   9     3832.09     3749.97     92.89 o 
  14   4   9      383.25      264.55     28.62 o 
  15   4   9     5489.90     5486.39    112.36 o 
  16   4   9      122.96       57.49     22.62 o 
  17   4   9      801.90      811.12     57.74 o 
  18   4   9      355.40      391.19     41.03 o 
  19   4   9     5028.33     5236.35    116.59 o 
  20   4   9      335.09      222.65     35.46 o 
  21   4   9        2.29        0.09     23.49 o 
  22   4   9      381.66      360.95     47.82 o 
  23   4   9     2650.53     2621.42    102.19 o 
  24   4   9       11.07       28.49     38.33 o 
  25   4   9       14.29       22.03     38.77 o 
   1   5   9        2.94       -8.05     13.89 o 
   2   5   9     1792.61     1593.27     47.86 o 
   3   5   9      160.59      114.50     30.86 o 
   4   5   9     1158.01     1219.56     60.75 o 
   5   5   9      421.57      386.43     38.77 o 
   6   5   9      992.78     1153.39     49.58 o 
   7   5   9     2407.70     2362.62    113.77 o 
   8   5   9      217.07      253.78     26.86 o 
   9   5   9      293.32      263.33     33.55 o 
  10   5   9      302.13      169.87     25.91 o 
  11   5   9      398.70      434.28     37.63 o 
  12   5   9     1374.71     1365.19     59.98 o 
  13   5   9     1229.08     1137.07     56.31 o 
  14   5   9       50.68       70.03     26.64 o 
  15   5   9        6.83        4.67     20.97 o 
  16   5   9     2582.61     2595.28     80.87 o 
  17   5   9      286.35      273.49     37.48 o 
  18   5   9      119.37      102.31     29.35 o 
  19   5   9      154.79      108.78     30.41 o 
  20   5   9     1930.77     1893.07     97.31 o 
  21   5   9       72.32       44.46     27.97 o 
  22   5   9      499.90      447.78     66.42 o 
  23   5   9        0.02      -19.01     37.65 o 
  24   5   9      128.61      109.62     48.35 o 
   0   6   9      264.83      315.18     52.24 o 
   1   6   9      683.39      642.26     37.75 o 
   2   6   9      430.33      398.80     33.78 o 
   3   6   9      312.91      302.02     32.59 o 
   4   6   9      363.38      256.34     31.63 o 
   5   6   9      387.66      338.61     34.47 o 
   6   6   9       93.99      137.15     26.12 o 
   7   6   9      510.46      515.73     40.37 o 
   8   6   9     1185.67     1194.21     61.34 o 
   9   6   9       24.71       21.59     26.85 o 
  10   6   9       85.80       68.34     25.79 o 
  11   6   9     1085.03     1048.84     55.39 o 
  12   6   9      107.22      101.29     28.89 o 
  13   6   9       22.48       10.83     24.47 o 
  14   6   9      524.00      547.77     55.93 o 
  15   6   9     1270.34     1213.60     71.61 o 
  16   6   9      491.80      522.73     52.59 o 
  17   6   9       42.99       28.63     28.21 o 
  18   6   9        6.14        1.96     28.03 o 
  19   6   9      141.60      164.83     39.44 o 
  20   6   9       25.83       26.76     29.74 o 
  21   6   9       22.63       38.07     30.67 o 
  22   6   9      709.20      779.41     85.75 o 
   1   7   9      350.47      348.43     35.63 o 
   2   7   9     1870.42     1894.95     66.41 o 
   3   7   9      131.08      149.10     28.39 o 
   4   7   9       12.33      -11.87     22.23 o 
   5   7   9        1.34       -2.22     19.20 o 
   6   7   9      693.80      627.42     49.02 o 
   7   7   9        8.94       13.12     25.87 o 
   8   7   9      176.37      198.07     37.39 o 
   9   7   9       38.19       40.86     28.35 o 
  10   7   9     2546.38     2706.19    140.57 o 
  11   7   9     1305.71     1322.18     82.64 o 
  12   7   9      443.14      531.69     57.08 o 
  13   7   9      705.63      654.50     64.36 o 
  14   7   9     5416.42     5840.15    158.56 o 
  15   7   9       21.45       10.52     28.82 o 
  16   7   9      686.91      801.25     72.83 o 
  17   7   9      405.68      531.55     62.18 o 
  18   7   9     1284.64     1499.93     86.73 o 
  19   7   9       10.66       29.97     33.30 o 
  20   7   9      694.26      662.59     63.71 o 
   0   8   9       94.94       57.77     46.60 o 
   1   8   9     1214.82     1120.59     65.47 o 
   2   8   9       86.45       35.91     35.02 o 
   3   8   9      754.31      615.84     52.21 o 
   4   8   9       10.97      -38.62     25.74 o 
   5   8   9      486.39      572.51     58.75 o 
   6   8   9        3.53       21.70     30.55 o 
   7   8   9      692.91      786.00     64.57 o 
   8   8   9      252.98      228.28     41.39 o 
   9   8   9       12.46      -31.67     46.05 o 
  10   8   9       94.26      123.69     44.55 o 
  11   8   9      171.76      207.78     59.55 o 
  12   8   9        9.12       55.56     39.83 o 
  13   8   9       23.81       20.65     36.12 o 
  14   8   9        4.74       29.74     40.25 o 
  15   8   9      107.83       27.66     41.59 o 
  16   8   9        5.43      -16.87     36.78 o 
  17   8   9      105.64       90.85     40.98 o 
   1   9   9      175.20      166.46     37.96 o 
   2   9   9      488.15      506.65     50.83 o 
   3   9   9        0.30       33.73     31.02 o 
   4   9   9       82.46        7.44     32.92 o 
   5   9   9       11.34       16.44     32.42 o 
   6   9   9     1355.41     1398.64    119.36 o 
   7   9   9       16.27       52.99     34.29 o 
   8   9   9       11.55       59.46     43.03 o 
   9   9   9       39.92       32.63     40.61 o 
  10   9   9      629.32      480.52     70.49 o 
  11   9   9       37.46       29.89     42.22 o 
  12   9   9       18.56      108.38     45.46 o 
  13   9   9       49.24       78.25     58.75 o 
   0  10   9       16.85       43.13     37.87 o 
   1  10   9      516.91      655.66     48.92 o 
   2  10   9        3.33       59.13     33.65 o 
   3  10   9      536.95      573.56     66.71 o 
   4  10   9      360.85      349.98     49.77 o 
   5  10   9      359.62      436.93     52.74 o 
   6  10   9       55.06       77.80     44.09 o 
   7  10   9      248.81      296.98     56.55 o 
   0   0  10     8009.70     7744.46    192.66 o 
   1   0  10     3584.71     3120.85     80.11 o 
   2   0  10     1507.67     1749.60     59.89 o 
   3   0  10     4490.79     4588.81     81.60 o 
   4   0  10    12419.15    12905.89    187.67 o 
   5   0  10     1774.25     1742.41     57.86 o 
   6   0  10      165.09       92.31     20.16 o 
   7   0  10     1016.69     1023.34     50.00 o 
   8   0  10     2679.94     2397.33     72.82 o 
   9   0  10     1767.24     1638.33     62.41 o 
  10   0  10     1406.40     1293.63     59.67 o 
  11   0  10     2205.49     1997.90     95.49 o 
  12   0  10     1693.39     1640.16     67.95 o 
  13   0  10      391.21      500.67     44.43 o 
  14   0  10     1839.94     1700.51     71.34 o 
  15   0  10       74.35       73.15     28.03 o 
  16   0  10     1331.24     1190.54     80.18 o 
  17   0  10        2.30       23.44     31.12 o 
  18   0  10      680.84      798.32     73.18 o 
  19   0  10      371.60      533.71     64.42 o 
  20   0  10      323.88      383.75     68.92 o 
  21   0  10        6.72        7.12     41.00 o 
  22   0  10     1639.87     1577.62    220.02 o 
  23   0  10     2256.16     2544.92    159.40 o 
  24   0  10     1811.70     2034.57    148.82 o 
  25   0  10      108.83      138.08    101.02 o 
  26   0  10      446.49      439.84     86.90 o 
   1   1  10      224.84      264.99     20.62 o 
   2   1  10      140.31      163.85     20.01 o 
   3   1  10      970.48      869.17     41.08 o 
   4   1  10     1055.98     1046.48     36.78 o 
   5   1  10     4105.44     4203.16     67.85 o 
   6   1  10      364.41      403.44     24.28 o 
   7   1  10      340.14      377.30     23.88 o 
   8   1  10      118.68      101.13     15.74 o 
   9   1  10      984.63     1073.13     51.73 o 
  10   1  10       12.45       14.65     12.51 o 
  11   1  10      837.38      738.60     35.41 o 
  12   1  10      245.87      243.95     23.78 o 
  13   1  10     1102.32     1091.66     43.04 o 
  14   1  10       19.46       15.30     15.64 o 
  15   1  10      227.80      206.06     26.49 o 
  16   1  10      850.94      889.18     53.31 o 
  17   1  10       35.97       45.39     20.90 o 
  18   1  10       61.64       86.13     26.34 o 
  19   1  10      139.65      135.24     29.47 o 
  20   1  10      695.21      574.72     52.99 o 
  21   1  10     1133.72     1207.08    101.21 o 
  22   1  10      282.89      330.03     50.02 o 
  23   1  10       21.39        3.61     34.35 o 
  24   1  10      577.50      573.80     65.42 o 
  25   1  10       76.52       98.99     41.23 o 
  26   1  10       15.15       -6.63     45.73 o 
   0   2  10      321.65      214.07     33.12 o 
   1   2  10       95.84       51.29     12.61 o 
   2   2  10      343.12      325.05     25.29 o 
   3   2  10      349.01      206.36     16.49 o 
   4   2  10     2683.76     2636.82     50.07 o 
   5   2  10      526.80      403.80     22.17 o 
   6   2  10     2223.38     2335.95     46.10 o 
   7   2  10     1853.43     1903.21     47.31 o 
   8   2  10     3493.91     3748.05     67.26 o 
   9   2  10     1001.40      949.68     37.63 o 
  10   2  10       76.01       65.64     16.06 o 
  11   2  10     3455.25     3515.44     85.51 o 
  12   2  10     1287.28     1328.93     45.99 o 
  13   2  10       28.34       36.23     16.10 o 
  14   2  10       32.26       19.13     17.23 o 
  15   2  10      619.09      725.29     42.22 o 
  16   2  10        8.75       33.90     18.39 o 
  17   2  10      118.33      134.43     24.64 o 
  18   2  10      242.43      192.98     42.72 o 
  19   2  10      137.92      134.33     32.19 o 
  20   2  10     1292.68     1446.37     76.37 o 
  21   2  10       19.56      -16.76     27.63 o 
  22   2  10      624.04      741.03     62.43 o 
  23   2  10      559.03      439.71     82.76 o 
  24   2  10        3.60       25.36     36.72 o 
  25   2  10       97.38        7.88     38.55 o 
  26   2  10      189.89      157.49     47.70 o 
   1   3  10     1483.53     1364.04     56.85 o 
   2   3  10     2348.64     2569.37     55.59 o 
   3   3  10      517.24      570.14     30.29 o 
   4   3  10       11.19       -2.23     10.43 o 
   5   3  10     4373.19     4355.48     73.46 o 
   6   3  10     3626.63     3361.73     67.36 o 
   7   3  10     1340.51     1375.85     79.89 o 
   8   3  10       70.26       86.45     16.45 o 
   9   3  10     3742.14     3665.66     84.66 o 
  10   3  10     2104.76     2033.84     52.81 o 
  11   3  10     1406.07     1289.05     46.15 o 
  12   3  10     5970.09     5745.75     99.92 o 
  13   3  10     2577.76     2660.52     68.05 o 
  14   3  10     3807.31     3745.11     89.74 o 
  15   3  10      189.98      169.29     25.02 o 
  16   3  10      627.62      612.53     41.56 o 
  17   3  10     1404.12     1472.60     64.27 o 
  18   3  10      701.24      618.40     47.54 o 
  19   3  10      160.06      155.00     30.34 o 
  20   3  10        4.65        7.22     24.06 o 
  21   3  10     1479.03     1551.76    147.39 o 
  22   3  10      936.33      950.04     68.93 o 
  23   3  10       96.56       28.48     32.99 o 
  24   3  10      443.80      462.39     55.53 o 
  25   3  10      830.24      807.61     78.16 o 
   0   4  10        2.30       -1.54     16.53 o 
   1   4  10       62.05       21.12     13.01 o 
   2   4  10      618.83      644.89     33.89 o 
   3   4  10      728.08      654.84     33.77 o 
   4   4  10      447.11      426.10     33.03 o 
   5   4  10      192.66      157.94     24.14 o 
   6   4  10      344.54      355.69     28.18 o 
   7   4  10     2985.13     3018.07     67.69 o 
   8   4  10      143.66      177.71     28.24 o 
   9   4  10     2789.78     2868.89     63.83 o 
  10   4  10     2293.88     2477.61     60.47 o 
  11   4  10     2092.93     2279.94     63.33 o 
  12   4  10      777.21      876.75     45.38 o 
  13   4  10     2981.01     3102.71     75.52 o 
  14   4  10       47.79       33.04     19.86 o 
  15   4  10      203.43      160.26     28.88 o 
  16   4  10      168.26      104.46     28.74 o 
  17   4  10      258.91      198.14     31.75 o 
  18   4  10     1505.54     1612.56    115.72 o 
  19   4  10      230.95      243.63     35.51 o 
  20   4  10        0.19        9.47     24.49 o 
  21   4  10       37.49       19.29     26.81 o 
  22   4  10       37.12       35.26     33.93 o 
  23   4  10        0.79      -10.84     32.73 o 
  24   4  10      135.10      126.00     43.18 o 
   1   5  10      575.25      577.61     31.77 o 
   2   5  10      764.12      716.51     37.31 o 
   3   5  10      851.51      841.52     44.58 o 
   4   5  10      940.52      931.71     47.48 o 
   5   5  10      452.65      513.67     38.14 o 
   6   5  10     2178.96     2392.47     68.73 o 
   7   5  10     1124.24     1141.54     53.31 o 
   8   5  10     1204.92     1153.55     67.60 o 
   9   5  10       38.73       50.67     21.43 o 
  10   5  10     3020.57     3250.17     97.57 o 
  11   5  10     1282.83     1287.48     58.92 o 
  12   5  10       19.39       10.53     20.81 o 
  13   5  10     4935.67     4963.85    108.23 o 
  14   5  10       19.32       82.46     28.73 o 
  15   5  10      408.17      368.79     40.63 o 
  16   5  10       24.56       35.61     24.01 o 
  17   5  10     1722.51     1877.94     76.52 o 
  18   5  10      175.64      197.71     34.28 o 
  19   5  10       24.78       36.17     25.92 o 
  20   5  10       88.17       60.20     43.10 o 
  21   5  10      654.07      698.83     57.13 o 
  22   5  10       94.46       78.08     33.41 o 
  23   5  10      177.88      140.94     50.58 o 
   0   6  10     2634.73     2496.16     91.51 o 
   1   6  10      418.53      376.35     35.74 o 
   2   6  10       18.68       52.40     20.68 o 
   3   6  10      296.26      247.05     47.26 o 
   4   6  10     2199.70     2164.64     69.12 o 
   5   6  10      911.79      883.22     62.56 o 
   6   6  10        1.52       29.76     20.84 o 
   7   6  10      262.41      294.09     33.91 o 
   8   6  10      504.21      518.00     52.60 o 
   9   6  10      316.38      296.61     36.89 o 
  10   6  10      256.96      366.92     41.02 o 
  11   6  10     1450.15     1711.61     80.23 o 
  12   6  10     3048.10     3145.68     88.66 o 
  13   6  10       16.32       53.10     28.86 o 
  14   6  10      836.21      920.89     64.85 o 
  15   6  10      895.64      819.41     63.55 o 
  16   6  10     1594.52     1629.02    114.95 o 
  17   6  10       11.30       -8.99     30.10 o 
  18   6  10      341.28      181.51     42.06 o 
  19   6  10      396.75      280.83     47.29 o 
  20   6  10      161.06       93.74     36.97 o 
  21   6  10      157.56      106.05     45.98 o 
   1   7  10       48.41       18.65     23.58 o 
   2   7  10      349.48      303.42     36.64 o 
   3   7  10      194.12      118.98     26.82 o 
   4   7  10        0.56        2.47     21.28 o 
   5   7  10       70.44       30.25     24.38 o 
   6   7  10        7.28       48.68     26.07 o 
   7   7  10      187.59      142.72     32.82 o 
   8   7  10       16.39      -17.65     24.11 o 
   9   7  10      145.98       99.24     31.64 o 
  10   7  10       98.59       61.55     29.10 o 
  11   7  10        0.45       14.87     30.83 o 
  12   7  10      103.13       91.08     43.48 o 
  13   7  10       47.91       56.14     35.47 o 
  14   7  10       16.96       -6.59     30.87 o 
  15   7  10      162.12       59.12     36.64 o 
  16   7  10       23.67      -31.22     26.25 o 
  17   7  10        9.55       18.71     31.55 o 
  18   7  10      408.93      342.40     49.53 o 
  19   7  10       10.02       57.64     34.87 o 
   0   8  10      198.42      134.29     44.18 o 
   1   8  10      834.49      782.08     58.25 o 
   2   8  10        0.18       14.85     35.16 o 
   3   8  10     2312.10     2151.52     84.49 o 
   4   8  10      666.18      670.79     50.56 o 
   5   8  10      534.07      551.58     51.39 o 
   6   8  10        0.40       24.82     33.94 o 
   7   8  10      792.83      789.83     59.70 o 
   8   8  10      717.07      669.04     57.48 o 
   9   8  10       17.99       72.25     29.91 o 
  10   8  10       58.47      -14.82     32.63 o 
  11   8  10      531.44      705.88     68.87 o 
  12   8  10      787.74      925.78     83.76 o 
  13   8  10      100.28       52.58     37.20 o 
  14   8  10      112.62       41.10     41.04 o 
  15   8  10      590.08      563.00     66.82 o 
  16   8  10      632.15      619.14    108.12 o 
   1   9  10      562.72      710.19     59.41 o 
   2   9  10      486.61      598.04     56.58 o 
   3   9  10      526.00      477.23     56.80 o 
   4   9  10       54.50       61.27     37.14 o 
   5   9  10      383.69      356.96     49.72 o 
   6   9  10      805.90      934.36     67.32 o 
   7   9  10       13.06       60.64     33.27 o 
   8   9  10        0.59       50.57     39.44 o 
   9   9  10      164.67      138.82     45.03 o 
  10   9  10      523.14      461.91     62.30 o 
  11   9  10        1.89       37.53     38.79 o 
   0  10  10       21.09       65.43     45.95 o 
   1  10  10       24.02       -1.17     30.38 o 
   1   1  11     1664.17     1711.12     44.57 o 
   2   1  11      669.18      744.45     36.18 o 
   3   1  11     4049.69     3844.10     77.53 o 
   4   1  11     2138.34     2125.33     75.03 o 
   5   1  11     3957.98     3867.80     77.26 o 
   6   1  11     2396.98     2299.06     71.49 o 
   7   1  11     3703.07     3821.87     90.32 o 
   8   1  11     1146.79     1061.76     39.73 o 
   9   1  11     3356.47     3386.89     66.31 o 
  10   1  11     1237.86     1257.85     53.13 o 
  11   1  11        2.76      -10.97     14.24 o 
  12   1  11      448.31      435.02     30.68 o 
  13   1  11     2747.27     2898.43     67.46 o 
  14   1  11        6.17       19.05     17.23 o 
  15   1  11      110.06       96.37     21.98 o 
  16   1  11       10.00       17.52     19.55 o 
  17   1  11      860.77      868.75     60.42 o 
  18   1  11        1.87       -5.34     23.06 o 
  19   1  11      226.79      266.92     51.17 o 
  20   1  11      270.95      303.69     41.93 o 
  21   1  11     2588.17     2866.92     98.94 o 
  22   1  11      222.86      242.08     47.90 o 
  23   1  11       50.93       53.40     37.34 o 
  24   1  11      339.36      398.72     82.34 o 
  25   1  11      902.07     1079.97     86.81 o 
   0   2  11     2352.61     2047.15    124.65 o 
   1   2  11        3.19       17.42     12.68 o 
   2   2  11        0.43       -3.31     11.74 o 
   3   2  11      614.30      610.75     53.07 o 
   4   2  11     2817.89     2774.10     88.32 o 
   5   2  11        2.51        7.27     12.88 o 
   6   2  11       15.10       14.60     12.38 o 
   7   2  11       38.50       45.76     16.15 o 
   8   2  11     2111.81     2202.02     58.81 o 
   9   2  11     1046.66     1016.14     40.68 o 
  10   2  11      331.87      347.09     27.71 o 
  11   2  11      937.88      988.53     41.94 o 
  12   2  11     3728.82     3809.22     79.94 o 
  13   2  11       54.54       54.49     20.94 o 
  14   2  11      809.91      867.89     46.44 o 
  15   2  11     1011.99     1011.68     50.56 o 
  16   2  11     1418.84     1542.99     67.06 o 
  17   2  11      189.41      170.06     33.01 o 
  18   2  11      322.72      378.37     39.80 o 
  19   2  11      325.01      422.76     53.61 o 
  20   2  11     2427.57     2515.29     94.72 o 
  21   2  11       52.66       89.11     34.44 o 
  22   2  11      588.75      573.22     56.59 o 
  23   2  11      671.05      693.25     63.19 o 
  24   2  11      340.96      298.72     54.90 o 
  25   2  11       33.24      -41.72     38.61 o 
   1   3  11      978.47     1036.40     45.21 o 
   2   3  11      160.07      141.43     23.30 o 
   3   3  11     1123.15     1094.40     47.19 o 
   4   3  11        5.27       13.44     16.04 o 
   5   3  11      233.26      236.26     24.36 o 
   6   3  11        7.59       19.55     15.13 o 
   7   3  11     1386.23     1416.97     67.97 o 
   8   3  11      420.41      434.81     32.29 o 
   9   3  11      219.10      219.39     24.28 o 
  10   3  11      787.33      772.50     38.60 o 
  11   3  11      403.77      389.80     30.20 o 
  12   3  11     1188.56     1210.93     51.69 o 
  13   3  11      275.84      355.29     32.59 o 
  14   3  11       33.34       19.72     23.01 o 
  15   3  11       56.06       34.14     21.87 o 
  16   3  11       31.40       24.78     20.14 o 
  17   3  11      521.07      529.09     45.19 o 
  18   3  11       11.72       10.69     22.93 o 
  19   3  11      328.60      276.60     37.57 o 
  20   3  11       23.95        3.98     29.39 o 
  21   3  11      827.96      810.74     66.23 o 
  22   3  11       11.95      -25.69     28.59 o 
  23   3  11       16.75      -21.27     31.08 o 
  24   3  11        8.15       28.91     36.96 o 
   0   4  11     5275.68     5459.83    144.08 o 
   1   4  11      304.24      354.10     31.45 o 
   2   4  11        2.42       28.29     16.71 o 
   3   4  11     1359.61     1326.98     61.64 o 
   4   4  11     3876.85     3826.93    114.07 o 
   5   4  11       38.42       55.84     21.45 o 
   6   4  11      205.33      175.75     32.12 o 
   7   4  11     1391.60     1330.09     55.27 o 
   8   4  11     2399.88     2282.43     69.14 o 
   9   4  11       11.95       28.45     17.74 o 
  10   4  11     3128.04     3110.34     69.73 o 
  11   4  11     1209.98     1136.01     51.08 o 
  12   4  11     1014.64      926.48     48.09 o 
  13   4  11       29.97       60.75     22.66 o 
  14   4  11     2610.54     2509.76     71.45 o 
  15   4  11      104.33       85.51     25.15 o 
  16   4  11       33.21       24.96     22.32 o 
  17   4  11      130.28       75.10     27.01 o 
  18   4  11      510.56      595.29     49.71 o 
  19   4  11      152.26      182.22     34.96 o 
  20   4  11      509.27      606.72     75.41 o 
  21   4  11        0.08        9.40     32.63 o 
  22   4  11       86.67       61.89     44.31 o 
  23   4  11      229.29      313.69     62.73 o 
   1   5  11      889.92      804.75     44.94 o 
   2   5  11      188.30      170.35     29.81 o 
   3   5  11     1247.61     1156.57     52.55 o 
   4   5  11      277.13      234.15     29.57 o 
   5   5  11      378.28      431.52     37.48 o 
   6   5  11     1258.29     1294.29     57.32 o 
   7   5  11     2537.03     2352.96     83.82 o 
   8   5  11      786.41      831.00     49.44 o 
   9   5  11       25.59       18.65     23.88 o 
  10   5  11     1747.27     1725.76     66.05 o 
  11   5  11      518.99      566.05     44.29 o 
  12   5  11       16.00       23.10     22.99 o 
  13   5  11     3161.50     3662.95     94.59 o 
  14   5  11     1951.83     1872.89     87.27 o 
  15   5  11        4.75      -30.54     22.13 o 
  16   5  11       73.73       41.07     26.63 o 
  17   5  11      500.29      649.67     58.00 o 
  18   5  11        0.62        2.69     25.95 o 
  19   5  11      130.86      152.65     34.96 o 
  20   5  11        7.67       54.89     29.68 o 
  21   5  11      135.59       73.89     34.09 o 
   0   6  11       86.50       53.96     39.39 o 
   1   6  11      243.99      274.35     35.94 o 
   2   6  11      508.39      490.52     39.25 o 
   3   6  11       83.98       63.40     23.34 o 
   4   6  11     1191.38     1214.76     66.44 o 
   5   6  11      410.57      486.98     40.48 o 
   6   6  11      126.78      164.58     28.95 o 
   7   6  11        7.62       33.77     21.61 o 
   8   6  11      522.62      650.91     53.42 o 
   9   6  11       24.69       37.77     24.70 o 
  10   6  11      678.65      716.13     55.32 o 
  11   6  11       30.52       21.41     27.24 o 
  12   6  11     1188.71     1234.52     64.15 o 
  13   6  11        7.79       32.03     28.43 o 
  14   6  11       19.25       62.62     29.98 o 
  15   6  11      170.46      115.65     37.22 o 
  16   6  11      788.61      692.75     60.47 o 
  17   6  11      130.12      101.90     35.31 o 
  18   6  11        0.73      -24.97     28.94 o 
  19   6  11       14.44        6.51     31.37 o 
  20   6  11      123.46       76.14     36.09 o 
   1   7  11     3000.72     2935.48    107.67 o 
   2   7  11     2338.87     1868.31     77.57 o 
   3   7  11      632.83      581.42     46.47 o 
   4   7  11       19.36       27.65     24.65 o 
   5   7  11     2426.86     2582.80     80.90 o 
   6   7  11      111.69      102.08     29.58 o 
   7   7  11       71.19       49.43     29.53 o 
   8   7  11        2.16       43.88     27.19 o 
   9   7  11     1675.78     1898.77     81.49 o 
  10   7  11      392.02      493.33     68.04 o 
  11   7  11      105.81      178.24     40.15 o 
  12   7  11      134.10      131.03     38.93 o 
  13   7  11     1719.68     1868.66    120.29 o 
  14   7  11      316.15      359.11     56.69 o 
  15   7  11        3.88       54.75     34.14 o 
  16   7  11      318.80      313.73     50.63 o 
  17   7  11      351.94      276.11     67.00 o 
   0   8  11      179.42       79.75     54.36 o 
   1   8  11       29.81       28.39     36.36 o 
   2   8  11       35.60       -7.97     34.66 o 
   3   8  11       79.91       57.82     30.37 o 
   4   8  11      264.26      291.28     43.71 o 
   5   8  11        8.84        5.75     30.81 o 
   6   8  11        2.22       -3.91     45.09 o 
   7   8  11      137.65       57.03     32.13 o 
   8   8  11      417.48      536.23     58.09 o 
   9   8  11        3.79       36.29     30.79 o 
  10   8  11       48.08       -1.83     33.43 o 
  11   8  11       89.18       97.61     39.10 o 
  12   8  11      101.28       89.04     40.58 o 
  13   8  11       19.54       46.04     66.82 o 
  14   8  11       28.40       16.76     37.96 o 
   1   9  11      183.91      173.59     45.66 o 
   2   9  11       56.22      -43.80     29.20 o 
   3   9  11       38.83       22.73     36.76 o 
   4   9  11       25.48       14.45     34.46 o 
   5   9  11      258.68      305.86     51.41 o 
   6   9  11      165.09      140.52     42.53 o 
   7   9  11       28.90       50.32     34.51 o 
   8   9  11       10.17       46.20     36.67 o 
   9   9  11      154.66      157.30     46.37 o 
   0   0  12     2033.76     1898.98     96.59 o 
   1   0  12     5480.65     5865.57    124.90 o 
   2   0  12     2918.01     2668.90     81.49 o 
   3   0  12      766.12      641.26     46.86 o 
   4   0  12     1606.35     1571.10     78.15 o 
   5   0  12     7907.03     7927.39    215.09 o 
   6   0  12      180.22      127.72     33.23 o 
   7   0  12     5633.82     5426.08    177.26 o 
   8   0  12      986.10      943.58     77.87 o 
   9   0  12     1791.43     1833.04    170.80 o 
  10   0  12      336.86      310.51     86.95 o 
  11   0  12     3523.92     3851.10    160.74 o 
  12   0  12      833.12      905.50     72.83 o 
  13   0  12     1064.92     1164.74    115.40 o 
  14   0  12      104.54      100.41     30.16 o 
  15   0  12     1923.34     1802.43    122.42 o 
  16   0  12        0.77       -8.01     30.19 o 
  17   0  12     1013.49     1011.50     92.45 o 
  18   0  12      459.53      439.12     62.38 o 
  19   0  12     7967.33     8166.97    217.85 o 
  20   0  12       84.09       43.97     41.22 o 
  21   0  12      244.08      108.24     57.19 o 
  22   0  12      360.34      444.49     84.86 o 
  23   0  12     2402.36     2554.17    164.81 o 
  24   0  12      747.71      598.82     96.26 o 
   1   1  12       18.88       -0.86     10.77 o 
   2   1  12     2367.61     2118.84     55.83 o 
   3   1  12      106.98       95.49     20.34 o 
   4   1  12     1797.13     1906.98     53.85 o 
   5   1  12       15.20       27.52     15.72 o 
   6   1  12     1640.46     1762.33     72.30 o 
   7   1  12       84.21       79.67     21.50 o 
   8   1  12      736.50      722.77     46.63 o 
   9   1  12      806.43      887.94     49.31 o 
  10   1  12      713.22      777.39     47.38 o 
  11   1  12       42.69       42.99     23.22 o 
  12   1  12       76.12       55.27     30.37 o 
  13   1  12        7.29       23.58     18.79 o 
  14   1  12      328.03      328.93     45.83 o 
  15   1  12       19.08       23.18     17.85 o 
  16   1  12       86.58       71.74     22.85 o 
  17   1  12        7.37       12.31     24.05 o 
  18   1  12      283.78      349.50     41.13 o 
  19   1  12       35.18        1.88     27.80 o 
  20   1  12       61.83       43.63     33.83 o 
  21   1  12      231.42      215.15     43.07 o 
  22   1  12      357.34      334.49     49.05 o 
  23   1  12       27.15       43.59     39.17 o 
  24   1  12       77.99       23.63     40.93 o 
   0   2  12       52.56       43.71     22.25 o 
   1   2  12      273.98      223.81     24.06 o 
   2   2  12        0.76        9.23     13.81 o 
   3   2  12      188.83      201.44     22.65 o 
   4   2  12      436.09      420.99     31.51 o 
   5   2  12     4289.06     4241.42     81.75 o 
   6   2  12       86.33       71.77     20.78 o 
   7   2  12      591.55      682.82     44.69 o 
   8   2  12       56.83       78.94     22.07 o 
   9   2  12      535.55      508.91     40.18 o 
  10   2  12       77.64       88.11     23.46 o 
  11   2  12     2895.01     3118.63     83.32 o 
  12   2  12       21.27       39.55     20.89 o 
  13   2  12       10.89       26.01     19.53 o 
  14   2  12       36.11       30.90     21.70 o 
  15   2  12     2130.86     2128.70     74.94 o 
  16   2  12      407.42      275.82     33.65 o 
  17   2  12      105.70       90.10     25.29 o 
  18   2  12       30.73       24.09     22.56 o 
  19   2  12      706.01      803.46     66.64 o 
  20   2  12       20.84       -6.03     29.91 o 
  21   2  12       11.54        1.61     31.73 o 
  22   2  12        0.23       -9.51     32.30 o 
  23   2  12      569.62      504.18     57.23 o 
   1   3  12        0.17       15.55     16.20 o 
   2   3  12     3191.15     3253.03     77.92 o 
   3   3  12        0.23       14.05     16.26 o 
   4   3  12       27.33       43.65     21.87 o 
   5   3  12      179.56      151.30     25.36 o 
   6   3  12     6443.13     6778.28    123.60 o 
   7   3  12      641.40      518.55     53.36 o 
   8   3  12        7.34       -6.04     19.70 o 
   9   3  12      810.35      798.85     50.14 o 
  10   3  12     3560.10     3549.78     90.28 o 
  11   3  12     1083.42     1057.94     57.03 o 
  12   3  12     1601.26     1820.94     68.11 o 
  13   3  12      109.83      190.19     30.34 o 
  14   3  12     4528.55     4430.83    103.61 o 
  15   3  12      819.36      913.37     56.93 o 
  16   3  12      269.65      294.35     36.89 o 
  17   3  12       58.14       34.81     25.92 o 
  18   3  12      869.70      936.27     59.78 o 
  19   3  12       15.49       -1.32     24.44 o 
  20   3  12      681.53      727.19     81.57 o 
  21   3  12      211.79      222.50     44.08 o 
  22   3  12      676.69      631.60     62.72 o 
  23   3  12       15.38       27.75     36.37 o 
   0   4  12        4.50       25.52     25.96 o 
   1   4  12      681.32      661.47     42.29 o 
   2   4  12       20.24       26.77     17.95 o 
   3   4  12      191.75      193.57     48.22 o 
   4   4  12        2.63       21.08     20.64 o 
   5   4  12      497.30      414.85     51.89 o 
   6   4  12      187.93      109.64     27.73 o 
   7   4  12      185.06      136.01     30.01 o 
   8   4  12      463.71      489.44     57.65 o 
   9   4  12     1307.03     1325.91     62.85 o 
  10   4  12       26.15       40.91     24.24 o 
  11   4  12        4.89       19.10     20.82 o 
  12   4  12       41.32       28.67     20.37 o 
  13   4  12     1779.70     1750.29     71.16 o 
  14   4  12       79.12       29.33     23.55 o 
  15   4  12       94.86       81.88     27.45 o 
  16   4  12      837.34      872.49    109.82 o 
  17   4  12      184.84      159.88     35.90 o 
  18   4  12        3.20      -26.31     27.53 o 
  19   4  12       75.45       41.27     28.52 o 
  20   4  12       32.93       11.51     27.70 o 
  21   4  12       11.37        6.79     34.99 o 
  22   4  12        2.13      -14.73     34.63 o 
   1   5  12      338.06      283.47     36.11 o 
   2   5  12     2608.63     2898.53     89.74 o 
   3   5  12      110.42      196.77     33.72 o 
   4   5  12      140.75      146.08     30.54 o 
   5   5  12       89.54       98.62     25.68 o 
   6   5  12     3323.11     3401.39     99.55 o 
   7   5  12       32.71       35.08     25.63 o 
   8   5  12       28.51        8.42     28.42 o 
   9   5  12      146.52      107.06     33.52 o 
  10   5  12     2664.33     3040.93    109.19 o 
  11   5  12      292.96      361.49     46.55 o 
  12   5  12      116.84      117.60     30.41 o 
  13   5  12      307.03      246.62     39.10 o 
  14   5  12      883.07      856.60     70.24 o 
  15   5  12      116.14       68.34     31.99 o 
  16   5  12      637.09      587.45     55.41 o 
  17   5  12       59.81       31.12     29.42 o 
  18   5  12     1251.03     1183.35     76.01 o 
  19   5  12       31.90       55.95     32.97 o 
  20   5  12      523.42      668.65     57.72 o 
   0   6  12       13.12       43.09     40.48 o 
   1   6  12      567.03      559.70     56.73 o 
   2   6  12      210.05      206.39     44.14 o 
   3   6  12      980.11     1181.30     67.59 o 
   4   6  12        4.00       36.64     26.13 o 
   5   6  12      175.15      182.65     34.77 o 
   6   6  12      604.14      580.62     51.80 o 
   7   6  12     1300.80     1536.51     85.10 o 
   8   6  12       77.67      130.47     36.12 o 
   9   6  12      401.69      480.53     55.60 o 
  10   6  12      136.87      171.40     36.05 o 
  11   6  12     2643.82     2959.49     97.36 o 
  12   6  12        0.35       -3.82     24.78 o 
  13   6  12       68.71       17.74     31.22 o 
  14   6  12      142.29      117.22     38.06 o 
  15   6  12     1408.98     1590.62     94.86 o 
  16   6  12      237.24      206.15     44.53 o 
  17   6  12      347.97      338.76     54.06 o 
  18   6  12       68.30       80.03     37.78 o 
   1   7  12      142.52       82.30     38.38 o 
   2   7  12      104.19      106.64     37.01 o 
   3   7  12       39.11       45.45     32.79 o 
   4   7  12       74.79       55.55     37.09 o 
   5   7  12      183.51      186.08     38.33 o 
   6   7  12      324.51      356.32     50.97 o 
   7   7  12        5.76       22.28     31.58 o 
   8   7  12       42.19       92.67     35.73 o 
   9   7  12       33.54       68.03     31.90 o 
  10   7  12      118.56      115.91     36.70 o 
  11   7  12        0.06        0.43     30.89 o 
  12   7  12       13.41       25.66     32.17 o 
  13   7  12       24.75       43.62     34.91 o 
  14   7  12        0.57       63.54     35.96 o 
  15   7  12       59.83       20.74     35.00 o 
   0   8  12       69.28      114.64     56.49 o 
   1   8  12      215.72      244.07     47.92 o 
   2   8  12        7.71       -3.98     31.46 o 
   3   8  12     1874.72     1985.57    126.41 o 
   4   8  12       80.93      116.49     50.96 o 
   5   8  12      109.31       79.31     65.21 o 
   6   8  12        1.32        1.58     32.77 o 
   7   8  12      628.09      939.70     77.70 o 
   8   8  12       34.38       37.45     37.18 o 
   9   8  12      243.52      172.02     44.93 o 
  10   8  12      125.64       28.10     46.49 o 
  11   8  12      565.92      818.99     77.84 o 
  12   8  12       68.57       51.39     37.78 o 
   1   9  12       62.87       99.01     41.74 o 
   2   9  12      606.03      666.07     70.75 o 
   3   9  12        5.73      -50.36     33.57 o 
   4   9  12        1.77       34.48     40.45 o 
   1   1  13      428.79      307.69     25.55 o 
   2   1  13      440.60      467.73     33.12 o 
   3   1  13     1391.05     1494.86     51.64 o 
   4   1  13       69.35       43.63     16.97 o 
   5   1  13     1502.75     1392.50     51.72 o 
   6   1  13      388.40      432.76     37.71 o 
   7   1  13     1603.15     1456.90     60.23 o 
   8   1  13      285.08      246.22     33.79 o 
   9   1  13      989.08     1014.94     54.35 o 
  10   1  13       41.63       61.93     26.58 o 
  11   1  13      160.00      108.40     24.30 o 
  12   1  13        6.46       13.77     19.95 o 
  13   1  13     3448.17     3446.25     92.02 o 
  14   1  13      178.32      234.11     38.44 o 
  15   1  13      236.41      231.37     51.68 o 
  16   1  13        0.69       36.18     32.66 o 
  17   1  13     2634.11     2782.73    154.67 o 
  18   1  13      294.63      279.58     54.65 o 
  19   1  13       16.54       33.56     38.15 o 
  20   1  13       29.72      -29.13     37.26 o 
  21   1  13     1931.77     2000.54    156.65 o 
  22   1  13        1.08       65.22     54.14 o 
  23   1  13      121.24      141.11     92.27 o 
   0   2  13     1286.82     1309.28     77.97 o 
   1   2  13      214.27      178.19     25.41 o 
   2   2  13        2.58       -1.99     14.57 o 
   3   2  13      173.86      201.22     24.60 o 
   4   2  13     4435.01     4293.79    100.59 o 
   5   2  13      322.91      287.87     34.84 o 
   6   2  13     1359.80     1303.44     59.16 o 
   7   2  13        2.43      -10.33     16.44 o 
   8   2  13     3621.45     3858.36     94.19 o 
   9   2  13      451.40      426.33     39.23 o 
  10   2  13     1357.70     1518.12     83.63 o 
  11   2  13      154.23      142.34     26.92 o 
  12   2  13     1711.50     1766.71     71.02 o 
  13   2  13       10.94       43.19     25.47 o 
  14   2  13       76.61       97.69     31.68 o 
  15   2  13      769.23      733.00     59.56 o 
  16   2  13      599.97      592.92     55.90 o 
  17   2  13        9.91       31.42     28.76 o 
  18   2  13      179.91      210.37     48.12 o 
  19   2  13       10.54       45.31     42.74 o 
  20   2  13      494.10      528.44     87.50 o 
  21   2  13       10.95      -10.89     43.78 o 
  22   2  13      775.02      806.33    136.31 o 
   1   3  13       59.74       46.74     20.21 o 
   2   3  13       36.70       45.41     23.33 o 
   3   3  13       82.23       44.03     21.04 o 
   4   3  13      245.83      207.63     40.35 o 
   5   3  13      355.74      496.94     40.57 o 
   6   3  13      170.04      148.01     35.34 o 
   7   3  13       21.47        7.71     19.17 o 
   8   3  13      343.63      288.50     42.37 o 
   9   3  13     2683.79     3058.06    105.86 o 
  10   3  13      155.08      161.53     29.43 o 
  11   3  13       44.34       42.77     26.13 o 
  12   3  13       32.52       -8.70     21.96 o 
  13   3  13       42.44       26.87     26.46 o 
  14   3  13      407.72      419.22     99.39 o 
  15   3  13       13.08        4.51     27.19 o 
  16   3  13      253.48      301.69     43.11 o 
  17   3  13       71.34       68.80     34.84 o 
  18   3  13       53.17        7.55     31.15 o 
  19   3  13       27.76       52.38     50.28 o 
  20   3  13      113.53      201.65     55.44 o 
  21   3  13        7.27       -7.75     41.55 o 
   0   4  13     1451.84     1483.75     83.32 o 
   1   4  13       75.21       76.24     22.54 o 
   2   4  13        5.31       -1.55     21.64 o 
   3   4  13      809.52      885.36     58.43 o 
   4   4  13     3480.41     3973.68    108.28 o 
   5   4  13       27.15       49.90     25.54 o 
   6   4  13        8.29       16.53     23.36 o 
   7   4  13      512.55      450.03     46.78 o 
   8   4  13     3662.81     3447.94    102.87 o 
   9   4  13        1.24       19.65     25.30 o 
  10   4  13      146.49      109.99     31.66 o 
  11   4  13       21.52       25.51     24.87 o 
  12   4  13     2899.48     3113.03    132.85 o 
  13   4  13      168.67      169.52     34.56 o 
  14   4  13      515.04      773.11     62.27 o 
  15   4  13       55.27      -13.53     26.37 o 
  16   4  13     1432.57     1232.57     85.79 o 
  17   4  13      220.17      224.49     44.24 o 
  18   4  13      310.81      305.11     62.46 o 
  19   4  13       99.11       49.88     34.02 o 
  20   4  13      323.96      305.28     53.19 o 
   1   5  13      642.29      683.90     54.24 o 
   2   5  13     1154.67      976.67     61.90 o 
   3   5  13      845.78      997.75     77.26 o 
   4   5  13       56.53      111.45     30.50 o 
   5   5  13      895.08      815.64     73.00 o 
   6   5  13        1.21       14.42     25.45 o 
   7   5  13        2.57        0.97     23.54 o 
   8   5  13      182.53      213.81     37.62 o 
   9   5  13     1395.17     1344.89     82.73 o 
  10   5  13        1.62       48.96     30.27 o 
  11   5  13       33.70       22.55     29.79 o 
  12   5  13      113.06      123.14     38.72 o 
  13   5  13     1015.46     1006.77     88.96 o 
  14   5  13        6.38       -7.00     34.05 o 
  15   5  13       81.23       35.32     65.96 o 
  16   5  13        4.38      -49.02     32.68 o 
  17   5  13      171.73      144.42     42.07 o 
  18   5  13       55.09       -7.02     34.68 o 
   0   6  13     3163.89     3740.76    208.54 o 
   1   6  13      161.28      162.53     41.50 o 
   2   6  13       76.89      114.29     37.36 o 
   3   6  13        5.36       45.67     27.76 o 
   4   6  13      961.78     1010.67     72.18 o 
   5   6  13        8.78       10.26     26.93 o 
   6   6  13      107.79       73.18     29.51 o 
   7   6  13      504.38      500.53     58.04 o 
   8   6  13      126.07       70.86     36.58 o 
   9   6  13        2.97       -4.77     30.41 o 
  10   6  13       14.54       39.54     29.73 o 
  11   6  13       16.56       40.29     31.57 o 
  12   6  13       10.88      -17.60     31.88 o 
  13   6  13       30.40        4.67     44.08 o 
  14   6  13      592.94      634.41     79.24 o 
  15   6  13       61.89       34.07     41.75 o 
  16   6  13        3.34       12.03     42.37 o 
   1   7  13      442.88      515.36     62.02 o 
   2   7  13      281.85      208.57     65.10 o 
   3   7  13      122.76      116.01     40.71 o 
   4   7  13       46.54       30.83     34.12 o 
   5   7  13     2683.63     2810.21    111.08 o 
   6   7  13       83.14       78.95     36.76 o 
   7   7  13      740.29      721.89     74.44 o 
   8   7  13       24.93       63.64     34.92 o 
   9   7  13     1451.10     1581.37     95.41 o 
  10   7  13      221.37      211.33     49.29 o 
  11   7  13       63.41       57.86     40.54 o 
  12   7  13       48.39       44.45     54.03 o 
  13   7  13      535.47      433.25     80.59 o 
   0   8  13      308.49      362.85     81.07 o 
   1   8  13        7.25       17.97     34.63 o 
   2   8  13        2.52       49.32     36.40 o 
   3   8  13       31.28       63.91     40.87 o 
   4   8  13      507.69      515.52     71.19 o 
   5   8  13       12.24       95.01     46.33 o 
   6   8  13        7.75       46.16     43.95 o 
   7   8  13      236.49      245.31     69.53 o 
   8   8  13      157.04      140.92     43.42 o 
   0   0  14     6109.53     6126.11    197.27 o 
   1   0  14      944.59      823.31     77.12 o 
   2   0  14       99.92      121.30     29.83 o 
   3   0  14     1783.70     1914.48     98.12 o 
   4   0  14     3790.90     3722.68    146.07 o 
   5   0  14       48.73       36.95     28.18 o 
   6   0  14       34.45       43.38     28.01 o 
   7   0  14     4067.36     4268.09    176.48 o 
   8   0  14      778.03      786.42     78.97 o 
   9   0  14       37.45        0.91     28.63 o 
  10   0  14      293.18      334.96     54.40 o 
  11   0  14     1322.97     1479.63     96.19 o 
  12   0  14     1099.49     1251.20     91.14 o 
  13   0  14      583.84      614.20    106.98 o 
  14   0  14      342.86      354.11     57.05 o 
  15   0  14      635.49      600.56     92.75 o 
  16   0  14     1057.85     1215.73    125.07 o 
  17   0  14       37.17       15.42     52.50 o 
  18   0  14        1.66        0.39     50.29 o 
  19   0  14     1890.41     1844.98    152.62 o 
  20   0  14      181.93      155.38     68.09 o 
  21   0  14       74.69       54.60     78.59 o 
   1   1  14       19.85       16.84     14.15 o 
   2   1  14      802.30      802.69     66.20 o 
   3   1  14      581.25      518.58     58.55 o 
   4   1  14      116.13       96.30     19.98 o 
   5   1  14       17.31       10.23     17.41 o 
   6   1  14     1389.43     1207.27     59.67 o 
   7   1  14       74.67       81.85     23.98 o 
   8   1  14        0.21       -8.74     18.57 o 
   9   1  14       21.75       28.56     20.55 o 
  10   1  14       71.24       74.45     23.80 o 
  11   1  14        1.49        9.33     21.60 o 
  12   1  14       28.39       41.46     22.62 o 
  13   1  14     1122.45     1072.42     62.18 o 
  14   1  14      990.89     1174.31     72.28 o 
  15   1  14      247.21      261.17     55.26 o 
  16   1  14       13.94       23.23     28.04 o 
  17   1  14      306.19      291.76     53.42 o 
  18   1  14      750.52      710.32     74.23 o 
  19   1  14      231.19      157.60     46.91 o 
  20   1  14       80.29       80.05     68.43 o 
  21   1  14      181.53      157.70     80.37 o 
   0   2  14      169.20       82.67     37.62 o 
   1   2  14       29.98       45.77     20.37 o 
   2   2  14      190.63      124.46     22.88 o 
   3   2  14        3.91       -1.46     16.28 o 
   4   2  14      567.93      537.57     42.84 o 
   5   2  14     1134.89      989.80     55.84 o 
   6   2  14       28.11       26.99     20.40 o 
   7   2  14       34.08       59.94     22.33 o 
   8   2  14      647.12      560.62     44.52 o 
   9   2  14        0.78       -7.14     19.46 o 
  10   2  14       78.00       49.13     22.89 o 
  11   2  14      409.53      576.82     51.54 o 
  12   2  14      402.95      456.74     43.80 o 
  13   2  14       10.49       13.26     24.71 o 
  14   2  14        5.33       14.69     26.84 o 
  15   2  14     1262.40     1089.79     72.04 o 
  16   2  14      402.23      342.52     45.77 o 
  17   2  14       61.59      100.73     33.95 o 
  18   2  14       91.89       55.06     38.97 o 
  19   2  14      461.85      424.23     71.64 o 
  20   2  14      685.86      856.77     95.35 o 
   1   3  14     1362.39     1558.41     62.36 o 
   2   3  14     1274.99     1385.21     59.49 o 
   3   3  14      766.68      913.47     64.31 o 
   4   3  14      177.62      270.52     37.37 o 
   5   3  14       91.58       73.60     31.09 o 
   6   3  14     1837.45     1891.08     72.24 o 
   7   3  14      177.60      104.78     27.33 o 
   8   3  14     1061.31     1078.81     60.85 o 
   9   3  14      260.17      226.91     33.12 o 
  10   3  14      396.01      351.62     39.70 o 
  11   3  14        2.95       -8.66     23.32 o 
  12   3  14      632.30      614.21     56.49 o 
  13   3  14      251.89      194.64     37.92 o 
  14   3  14      291.18      287.36     51.73 o 
  15   3  14       77.98       62.87     30.27 o 
  16   3  14      152.36      236.78     41.62 o 
  17   3  14     1792.90     1760.99    101.65 o 
  18   3  14       63.37       77.75     36.99 o 
  19   3  14       25.10      -28.65     37.02 o 
  20   3  14      321.12      215.89     59.61 o 
   0   4  14     1315.51     1369.55     87.29 o 
   1   4  14      438.59      551.38     49.53 o 
   2   4  14      218.42      204.62     35.30 o 
   3   4  14      109.60       94.50     29.47 o 
   4   4  14       19.35       71.66     27.48 o 
   5   4  14      230.59      310.10     41.87 o 
   6   4  14       46.68       64.59     28.47 o 
   7   4  14       87.42      128.09     32.38 o 
   8   4  14      162.76      196.75     35.75 o 
   9   4  14      118.46      112.54     32.64 o 
  10   4  14      386.45      333.01     42.04 o 
  11   4  14       17.00       -2.50     26.53 o 
  12   4  14      141.49      119.07     36.21 o 
  13   4  14       10.23       61.06     30.26 o 
  14   4  14       26.00       41.80     31.04 o 
  15   4  14      176.06      110.68     35.22 o 
  16   4  14        0.33       32.43     37.10 o 
  17   4  14       13.30       21.74     38.30 o 
  18   4  14       10.93       28.06     34.96 o 
   1   5  14      415.02      496.63     59.76 o 
   2   5  14     1240.54     1526.60     77.40 o 
   3   5  14        6.11       34.18     25.97 o 
   4   5  14        0.35        0.20     26.68 o 
   5   5  14     1278.87     1161.10     84.49 o 
   6   5  14      688.78      676.36     59.11 o 
   7   5  14      192.74      172.65     37.41 o 
   8   5  14        4.88       39.18     32.17 o 
   9   5  14      181.56      242.15     60.89 o 
  10   5  14      281.43      296.56     65.83 o 
  11   5  14      996.35      996.34     79.96 o 
  12   5  14      215.70      172.06     47.24 o 
  13   5  14      505.17      424.75     91.42 o 
  14   5  14      348.89      234.12     62.28 o 
  15   5  14       72.98       27.76     39.59 o 
  16   5  14      380.20      263.28     57.43 o 
   0   6  14     1439.38     1682.16    139.43 o 
   1   6  14      397.89      386.41     57.44 o 
   2   6  14        7.89       41.37     37.25 o 
   3   6  14     1744.57     1776.76    107.84 o 
   4   6  14      851.67      879.36     66.78 o 
   5   6  14      721.91      749.17     76.20 o 
   6   6  14       68.58       50.79     34.31 o 
   7   6  14     2180.08     2072.49    101.94 o 
   8   6  14      115.34      120.19     39.43 o 
   9   6  14      450.56      311.83     50.74 o 
  10   6  14       51.62       40.03     35.49 o 
  11   6  14     1032.78     1257.84     90.42 o 
  12   6  14      719.83      723.48     72.38 o 
  13   6  14      357.70      380.23     65.06 o 
  14   6  14      108.70       85.41     47.59 o 
   1   7  14        1.02      -29.30     42.57 o 
   2   7  14        9.91       -0.50     45.48 o 
   3   7  14       45.69       55.96     37.78 o 
   4   7  14       94.59       47.03     41.73 o 
   5   7  14       11.23       64.05     43.95 o 
   6   7  14       42.20       18.30     40.18 o 
   7   7  14      119.99      160.67     42.78 o 
   8   7  14       34.84       54.55     35.23 o 
   9   7  14        0.78      -16.32     32.66 o 
  10   7  14        1.37       32.90     36.11 o 
   0   8  14       73.89      146.13     67.51 o 
   1   8  14      310.46      242.55     55.00 o 
   2   8  14        0.12       29.17     38.81 o 
   3   8  14      459.00      542.89     75.75 o 
   1   1  15      677.85      658.12     42.73 o 
   2   1  15     3293.59     3131.31     87.24 o 
   3   1  15      398.22      464.25     37.53 o 
   4   1  15        0.36        3.34     17.16 o 
   5   1  15      738.58      675.71     74.88 o 
   6   1  15     1678.12     1579.12     69.62 o 
   7   1  15      575.51      480.66     43.28 o 
   8   1  15      260.38      258.50     48.49 o 
   9   1  15       53.06       53.59     23.78 o 
  10   1  15     1749.14     1893.96     77.60 o 
  11   1  15      447.48      423.07     42.74 o 
  12   1  15      156.27      101.13     28.67 o 
  13   1  15      610.71      597.96     55.19 o 
  14   1  15      768.75      999.54     72.35 o 
  15   1  15      519.70      411.67     49.60 o 
  16   1  15      204.31      105.49     44.91 o 
  17   1  15      442.71      376.80     97.33 o 
  18   1  15      796.01     1006.00     86.81 o 
  19   1  15        1.36      -29.37     36.52 o 
   0   2  15     1020.04      981.62     90.60 o 
   1   2  15     1131.12     1018.15     56.81 o 
   2   2  15        0.73       28.94     20.72 o 
   3   2  15      530.27      531.42     44.88 o 
   4   2  15       73.89       65.85     24.07 o 
   5   2  15      437.42      397.12     45.34 o 
   6   2  15        1.50      -19.94     19.76 o 
   7   2  15        6.84        6.53     20.98 o 
   8   2  15      264.01      220.35     32.84 o 
   9   2  15      415.63      412.17     41.73 o 
  10   2  15      141.79      150.83     36.27 o 
  11   2  15     1067.06     1132.32     65.75 o 
  12   2  15        2.65       15.11     29.29 o 
  13   2  15      190.32      238.28     41.33 o 
  14   2  15      326.91      328.73     47.17 o 
  15   2  15     2295.29     2084.38     96.75 o 
  16   2  15      318.01      244.65     44.02 o 
  17   2  15      100.63      185.05     56.03 o 
  18   2  15      923.86      840.28    106.39 o 
  19   2  15      637.37      474.67     79.60 o 
   1   3  15       41.29       19.98     25.16 o 
   2   3  15       77.06       55.71     28.18 o 
   3   3  15        5.95       34.17     25.96 o 
   4   3  15      103.17      168.09     39.70 o 
   5   3  15      576.35      499.45     57.02 o 
   6   3  15      565.11      539.89     67.03 o 
   7   3  15       25.22       13.04     21.98 o 
   8   3  15       33.15       -3.15     22.00 o 
   9   3  15        1.69       -5.56     22.40 o 
  10   3  15      189.14      185.36     35.13 o 
  11   3  15      272.24      279.28     43.87 o 
  12   3  15       16.36      -16.68     26.37 o 
  13   3  15      204.53      268.39     44.72 o 
  14   3  15      147.90      128.43     36.75 o 
  15   3  15       66.60       83.14     46.37 o 
  16   3  15       79.39       89.91     33.92 o 
  17   3  15      455.17      410.83     53.38 o 
  18   3  15      118.43       47.82     77.95 o 
   0   4  15      307.56      279.02     72.50 o 
   1   4  15      853.13      909.37     64.44 o 
   2   4  15        2.50       33.34     26.35 o 
   3   4  15     2591.45     2726.21     95.70 o 
   4   4  15     1332.20     1453.46     89.41 o 
   5   4  15      124.38      120.60     45.83 o 
   6   4  15       12.89       -2.71     27.07 o 
   7   4  15     1674.39     1570.33     82.68 o 
   8   4  15      428.35      403.47     48.32 o 
   9   4  15      203.77      139.42     40.24 o 
  10   4  15       54.24       41.82     34.88 o 
  11   4  15      738.06      770.61     65.93 o 
  12   4  15      311.92      393.16     49.02 o 
  13   4  15      175.80      160.72     59.53 o 
  14   4  15      160.35      177.67     50.27 o 
  15   4  15      555.72      543.12     58.54 o 
  16   4  15      254.64      236.10     48.95 o 
   1   5  15       22.75        8.77     33.31 o 
   2   5  15      282.32      332.28     65.54 o 
   3   5  15      174.97       79.49     40.48 o 
   4   5  15      188.59      198.22     55.53 o 
   5   5  15       90.99      152.59     36.50 o 
   6   5  15        4.87       26.47     29.78 o 
   7   5  15       98.35       99.70     34.19 o 
   8   5  15       24.85       22.74     36.93 o 
   9   5  15      441.91      326.04     52.58 o 
  10   5  15      374.92      223.47     49.47 o 
  11   5  15       17.47        8.31     31.92 o 
  12   5  15        2.60      -13.63     29.90 o 
  13   5  15       35.51      111.75     41.88 o 
  14   5  15      774.26      956.20     93.18 o 
   0   6  15        2.35       -6.04     49.29 o 
   1   6  15      146.25      117.37     52.25 o 
   2   6  15       11.12       36.33     38.67 o 
   3   6  15        0.95       31.09     36.19 o 
   4   6  15       34.90       79.25     42.05 o 
   5   6  15      121.92      189.99     86.89 o 
   6   6  15      106.40      100.75     38.80 o 
   7   6  15      192.93      256.56     48.73 o 
   8   6  15      416.17      304.94     50.98 o 
   9   6  15      314.51      343.75     67.41 o 
  10   6  15       34.27       35.48     37.32 o 
  11   6  15      119.47       72.67     41.71 o 
   1   7  15       60.14       53.88     76.31 o 
   2   7  15     1006.77      973.01     86.12 o 
   3   7  15       61.40       65.41     42.43 o 
   4   7  15       68.78      122.99     47.08 o 
   5   7  15      224.77      238.00     61.23 o 
   6   7  15      311.08      450.42     86.74 o 
   0   0  16     2852.19     2616.37    135.73 o 
   1   0  16       67.17       81.03     28.65 o 
   2   0  16       13.14       39.23     25.42 o 
   3   0  16      396.61      351.06     54.64 o 
   4   0  16     2381.16     2481.62    114.17 o 
   5   0  16      241.74      197.98     46.49 o 
   6   0  16      153.63       60.75     39.42 o 
   7   0  16      229.93      188.28     58.25 o 
   8   0  16      639.31      560.53     87.64 o 
   9   0  16       25.90       33.67     35.19 o 
  10   0  16      229.11      160.05     45.18 o 
  11   0  16        4.75        5.87     33.01 o 
  12   0  16     1686.18     1564.34    110.17 o 
  13   0  16      328.76      188.98     51.97 o 
  14   0  16     1491.11     1311.61    166.66 o 
  15   0  16      156.08      114.05     58.80 o 
  16   0  16     1703.61     1989.95    181.30 o 
  17   0  16      170.71      130.87     70.67 o 
   1   1  16      677.86      706.14     53.36 o 
   2   1  16       31.19       13.79     19.91 o 
   3   1  16      193.04      147.85     26.71 o 
   4   1  16        0.26        7.94     20.46 o 
   5   1  16      631.32      526.74     44.69 o 
   6   1  16       54.59       34.20     22.74 o 
   7   1  16        2.85       17.27     20.52 o 
   8   1  16      218.08      202.10     32.79 o 
   9   1  16     1624.42     1628.23    104.59 o 
  10   1  16      295.40      355.31     41.48 o 
  11   1  16       53.72       39.76     25.51 o 
  12   1  16       26.79       12.43     24.27 o 
  13   1  16      517.11      664.26     95.89 o 
  14   1  16       59.68       33.47     30.11 o 
  15   1  16       14.33       34.29     31.22 o 
  16   1  16        1.56       -9.77     37.27 o 
  17   1  16        3.53       -1.87     38.48 o 
   0   2  16     1405.99     1198.28    107.90 o 
   1   2  16        3.54      -26.78     17.86 o 
   2   2  16      274.42      317.95     42.16 o 
   3   2  16      115.68       72.39     26.42 o 
   4   2  16      323.17      427.16     42.56 o 
   5   2  16       32.36       40.93     24.68 o 
   6   2  16     1776.01     1808.56     78.37 o 
   7   2  16       59.27       19.26     24.96 o 
   8   2  16      394.86      383.79     43.53 o 
   9   2  16      306.73      384.53     43.49 o 
  10   2  16      424.98      520.56     48.85 o 
  11   2  16      107.86       69.94     28.10 o 
  12   2  16       51.26       94.05     48.52 o 
  13   2  16      241.26      136.18     43.71 o 
  14   2  16       31.20       19.09     31.77 o 
  15   2  16      100.99       53.92     34.86 o 
  16   2  16       50.91       24.17     33.86 o 
   1   3  16     1384.64     1331.83     82.22 o 
   2   3  16      304.59      243.02     52.14 o 
   3   3  16      450.11      492.14     57.90 o 
   4   3  16       23.02       15.54     28.00 o 
   5   3  16      885.72     1012.43     91.45 o 
   6   3  16        0.83       21.06     28.27 o 
   7   3  16      263.22      307.78     51.55 o 
   8   3  16       10.33       57.80     27.80 o 
   9   3  16      675.43      637.35     53.99 o 
  10   3  16        8.01       23.18     28.77 o 
  11   3  16      516.66      537.62     56.31 o 
  12   3  16       19.59       46.37     32.44 o 
  13   3  16      926.58     1144.85     79.55 o 
  14   3  16       36.81       48.13     34.56 o 
  15   3  16      129.75       27.53     32.28 o 
   0   4  16       35.78      105.52     99.98 o 
   1   4  16       31.33       72.27     39.16 o 
   2   4  16        7.13        9.08     35.45 o 
   3   4  16       45.73       24.60     28.78 o 
   4   4  16        0.45       24.61     36.56 o 
   5   4  16      178.95      156.34     37.15 o 
   6   4  16       21.11       39.05     29.61 o 
   7   4  16      124.81      130.52     37.35 o 
   8   4  16       13.85       36.47     30.67 o 
   9   4  16        1.06       30.79     35.30 o 
  10   4  16       23.54       32.56     34.27 o 
  11   4  16       48.93       17.23     35.08 o 
  12   4  16       77.29       30.97     31.83 o 
  13   4  16       78.76       34.50     35.51 o 
  14   4  16        2.90       63.63     37.38 o 
   1   5  16      882.59      955.63     82.50 o 
   2   5  16        2.00       24.45     36.80 o 
   3   5  16      439.88      632.50     72.40 o 
   4   5  16      411.60      373.52     60.83 o 
   5   5  16      767.65      776.94     71.79 o 
   6   5  16       39.66       30.57     32.64 o 
   7   5  16      174.67      169.76     43.17 o 
   8   5  16       36.69       59.23     37.77 o 
   9   5  16      616.48      511.88     71.72 o 
  10   5  16       15.51      -22.90     32.39 o 
  11   5  16      333.67      394.43     58.29 o 
   0   6  16      976.49     1099.94    128.87 o 
   1   6  16       27.90       43.79     42.85 o 
   2   6  16       87.34       58.16     43.31 o 
   3   6  16        8.27       24.39     42.23 o 
   4   6  16      838.56      940.91    157.50 o 
   5   6  16       88.86       90.09     46.47 o 
   6   6  16       68.42      116.88     49.42 o 
   7   6  16        1.01       45.15     37.96 o 
   1   1  17        7.44       25.28     21.43 o 
   2   1  17     1677.24     1824.78     71.41 o 
   3   1  17      560.83      549.55     49.48 o 
   4   1  17        3.98        3.64     23.19 o 
   5   1  17       48.23       61.70     26.98 o 
   6   1  17      160.68      291.60     39.31 o 
   7   1  17      389.05      320.03     43.99 o 
   8   1  17      134.84      102.36     29.01 o 
   9   1  17      195.39      224.86     36.86 o 
  10   1  17      490.05      489.48     60.46 o 
  11   1  17       94.31       56.43     29.33 o 
  12   1  17      463.94      414.66     47.68 o 
  13   1  17       10.36       21.58     30.97 o 
  14   1  17      368.96      326.19     47.24 o 
   0   2  17      274.49      238.75     50.16 o 
   1   2  17      333.52      257.60     40.91 o 
   2   2  17      132.03       49.13     40.35 o 
   3   2  17      645.19      748.83     86.79 o 
   4   2  17        4.68        7.65     25.13 o 
   5   2  17      679.54      664.63     56.46 o 
   6   2  17       23.73        5.01     26.29 o 
   7   2  17     1002.26      867.78     60.73 o 
   8   2  17      135.09      136.02     33.69 o 
   9   2  17      117.44       68.44     30.71 o 
  10   2  17       48.50       69.46     29.82 o 
  11   2  17      976.07     1157.97     78.99 o 
  12   2  17        0.53       17.93     30.70 o 
  13   2  17       16.17       15.04     31.65 o 
  14   2  17       83.87       44.47     35.66 o 
   1   3  17        0.04      -20.26     30.53 o 
   2   3  17       85.00       65.54     32.78 o 
   3   3  17       14.98       11.37     29.50 o 
   4   3  17      344.21      389.26     49.38 o 
   5   3  17       50.04       49.87     30.90 o 
   6   3  17      427.46      448.11     53.90 o 
   7   3  17        1.01      -41.58     27.72 o 
   8   3  17       29.49       22.55     27.66 o 
   9   3  17       66.75      127.54     34.26 o 
  10   3  17       22.96       27.77     31.18 o 
  11   3  17       26.92        3.71     31.22 o 
  12   3  17        5.35        2.89     39.96 o 
   0   4  17       89.84       31.54     56.25 o 
   1   4  17      636.96      598.60     70.54 o 
   2   4  17       47.13       76.06     39.98 o 
   3   4  17      471.08      428.71     63.53 o 
   4   4  17        5.31       25.30     30.92 o 
   5   4  17      116.23      224.55     48.30 o 
   6   4  17       10.13        8.79     30.73 o 
   7   4  17      260.45      321.17     49.49 o 
   8   4  17       81.28      100.15     35.75 o 
   9   4  17      194.93      224.75     47.35 o 
  10   4  17        1.35      -50.07     35.35 o 
   1   5  17       32.30       74.90     45.41 o 
   2   5  17      781.71      712.99     77.89 o 
   3   5  17      101.74      142.22     48.81 o 
   4   5  17       15.13       19.55     42.13 o 
   5   5  17        0.27      -40.08     36.46 o 
   6   5  17      489.00      514.03     60.30 o 
   0   0  18     1856.92     1923.22    139.89 o 
   1   0  18      260.35      252.51    102.77 o 
   2   0  18       32.22      -15.89     30.91 o 
   3   0  18      468.92      441.99     89.32 o 
   4   0  18     2139.21     2461.74    126.98 o 
   5   0  18       97.62      139.69     49.81 o 
   6   0  18       43.78       50.12     40.88 o 
   7   0  18     2445.26     2377.07    130.01 o 
   8   0  18      899.13      984.59     95.28 o 
   9   0  18      357.91      354.50     64.26 o 
  10   0  18      266.40      225.13     56.27 o 
  11   0  18      500.87      635.59     80.14 o 
   1   1  18        1.04       -5.42     26.45 o 
   2   1  18       33.38       66.09     28.30 o 
   3   1  18      139.02      145.95     32.30 o 
   4   1  18      332.11      235.24     67.05 o 
   5   1  18      395.10      328.24     51.35 o 
   6   1  18      170.63      143.75     34.49 o 
   7   1  18        0.86       34.89     27.62 o 
   8   1  18       40.23       38.39     27.60 o 
   9   1  18       55.99       45.15     31.88 o 
  10   1  18      176.96      129.08     36.66 o 
  11   1  18       14.12       26.25     28.58 o 
   0   2  18      984.54      832.74    116.40 o 
   1   2  18       89.12       49.57     30.33 o 
   2   2  18       47.05       38.21     31.52 o 
   3   2  18       12.64       50.02     48.89 o 
   4   2  18      324.19      405.66     51.25 o 
   5   2  18      333.84      331.07     44.16 o 
   6   2  18       37.75       25.64     27.07 o 
   7   2  18       17.75       10.31     27.32 o 
   8   2  18      279.35      238.92     39.89 o 
   9   2  18       27.69       19.70     28.26 o 
  10   2  18        0.94       -8.64     26.49 o 
   1   3  18      344.93      214.60     70.94 o 
   2   3  18      126.07      105.13     43.59 o 
   3   3  18      160.55      150.86     45.27 o 
   4   3  18       10.46       -3.18     31.01 o 
   5   3  18      700.66      747.96     70.97 o 
   6   3  18      401.17      368.41     77.81 o 
   7   3  18      170.30      181.00     41.43 o 
   8   3  18      293.07      238.89     58.04 o 
   0   4  18        3.83        5.82     56.15 o 
   1   4  18       27.95       -0.66     40.46 o 
   2   4  18      123.19      176.07     87.19 o 
   3   4  18        0.12       40.53     43.85 o 
   4   4  18      131.73      119.23     48.96 o 
   1   1  19       54.45       37.40     30.33 o 
   2   1  19      483.24      440.97     65.64 o 
   3   1  19       52.78       95.27     33.48 o 
   4   1  19       20.86       -0.73     28.31 o 
   5   1  19      407.72      382.92     54.68 o 
   0   2  19      500.19      473.97     96.07 o 
   1   2  19       20.12      -23.95     32.12 o 
   2   2  19        1.70       -3.99     31.08 o 
   3   2  19        3.90       -7.48     32.09 o 
                                                 
